# Supplementary material for: Genetic Diversity, Population Structure, and Environmental Adaptation Signatures of Chinese Coastal Hard-Shell Mussel Mytilus coruscus Revealed by Whole-Genome Sequencing
Source: Int J Mol Sci. 2023 Sep 4;24(17):13641. doi: 10.3390/ijms241713641 (PMC10488143; doi:10.3390/ijms241713641)
Supplement: Supplementary file 1 [file ijms-24-13641-s001.zip]

Archive with 4 entries (4 files):
- Supplementary Information.pdf
- Table S3.xlsx
- Table S4-S5.xlsx
- Table S6-S7.xlsx
