# Supplementary material for: Genetic Diversity, Population Structure, and Environmental Adaptation Signatures of Chinese Coastal Hard-Shell Mussel Mytilus coruscus Revealed by Whole-Genome Sequencing
Source: Int J Mol Sci. 2023 Sep 4;24(17):13641. doi: 10.3390/ijms241713641 (PMC10488143; doi:10.3390/ijms241713641)
Supplement: Supplementary file 1 [file ijms-24-13641-s001.zip › Table S3.xlsx]

## Sheet: Sheet1
Table S3 Sample sequencing results and genome mapping rate statistics
Sample Name	Clean Reads	Clean Base	Read Length	Q20(%)	GC(%)	Group	Mapped(%)	Mean Depth
DL10A	87003677	26101103100	PE150	96.97	32.94	DL	94.9	14.1795
DL11A	87190884	26157265200	PE150	98.07	33.18	DL	93.17	14.0426
DL12A	87122641	26136792300	PE150	97.69	32.72	DL	96.1	14.5859
DL1A	86921035	26076310500	PE150	96.96	32.73	DL	95.19	14.3442
DL2A	87206080	26161824000	PE150	97.03	32.8	DL	96	14.3471
DL3A	87273237	26181971100	PE150	97.27	33.06	DL	94.1	14.0986
DL4A	87082705	26124811500	PE150	96.73	32.69	DL	95.16	14.3637
DL6A	86999848	26099954400	PE150	96.86	32.61	DL	96.06	14.4382
DL7A	87008142	26102442600	PE150	97.07	32.79	DL	95.8	14.4266
DL9A	87116971	26135091300	PE150	97.03	32.92	DL	94.07	14.1372
LYG10A	87283130	26184939000	PE150	98.01	32.65	LYG	96.3	14.7485
LYG11A	87080160	26124048000	PE150	97.84	32.7	LYG	96.34	14.7746
LYG13A	87060836	26118250800	PE150	97.51	32.66	LYG	96.78	14.6874
LYG14A	87209013	26162703900	PE150	98.08	32.73	LYG	96.82	14.7221
LYG1A	86954093	26086227900	PE150	97.59	32.74	LYG	96.59	14.6414
LYG2A	86964708	26089412400	PE150	97.56	32.67	LYG	96.52	14.736
LYG4A	87210922	26163276600	PE150	97.61	32.63	LYG	96.47	14.7057
LYG5A	87123286	26136985800	PE150	97.76	32.65	LYG	96.71	14.7189
LYG7A	87116055	26134816500	PE150	97.79	32.68	LYG	96.89	14.7586
LYG9A	86995644	26098693200	PE150	98.04	32.75	LYG	96.59	14.7322
QD11A	87048824	26114647200	PE150	98.03	32.68	QD	96.89	14.7256
QD12A	86947672	26084301600	PE150	98.05	32.69	QD	96.87	14.7775
QD1A	86956596	26086978800	PE150	98.02	32.46	QD	97.42	14.68
QD2A	87171757	26151527100	PE150	97.74	32.7	QD	96.7	14.6973
QD3A	86977855	26093356500	PE150	97.54	32.61	QD	96.39	14.6396
QD4A	86934770	26080431000	PE150	97.57	32.63	QD	96.4	7.02601
QD5A	87206308	26161892400	PE150	97.85	33.6	QD	96.96	14.593
QD6A	86920023	26076006900	PE150	97.25	32.7	QD	96.28	14.4609
QD7A	87123937	26137181100	PE150	97.02	32.74	QD	96.46	14.5317
QD8A	87148295	26144488500	PE150	97.35	32.74	QD	96.89	14.5729
TS10A	86845636	26053690800	PE150	98.14	32.7	TS	96.63	14.6087
TS1A	87130400	26139120000	PE150	97.12	32.85	TS	96.54	14.3063
TS2A	87067216	26120164800	PE150	97.09	32.89	TS	96.11	14.3117
TS3A	86947396	26084218800	PE150	97.32	32.81	TS	96.82	14.4199
TS4A	87126815	26138044500	PE150	96.84	32.71	TS	96.27	14.5065
TS5A	86940460	26082138000	PE150	96.96	32.76	TS	96.19	14.5331
TS6A	86916161	26074848300	PE150	97.11	32.8	TS	96.38	14.414
TS7A	86953675	26086102500	PE150	97.88	32.76	TS	96.28	14.4654
TS8A	87079454	26123836200	PE150	97.83	32.64	TS	96.08	14.67
TS9A	87112682	26133804600	PE150	97.93	32.66	TS	96.31	14.7377
XS10A	87097046	26129113800	PE150	97.49	32.64	XS	96.82	14.4816
XS14A	87070065	26121019500	PE150	98.32	32.48	XS	96.9	14.7783
XS16A	87049239	26114771700	PE150	97.78	32.29	XS	96.27	14.8467
XS1A	87221179	26166353700	PE150	97.64	32.59	XS	96.7	14.5968
XS2A	86955719	26086715700	PE150	97.1	32.62	XS	96.47	14.5293
XS3A	86942929	26082878700	PE150	97.6	32.55	XS	97.16	14.6237
XS4A	86984910	26095473000	PE150	97.48	32.49	XS	96.8	14.6926
XS5A	87406717	26222015100	PE150	97.29	32.57	XS	96.49	14.7278
XS6A	87019411	26105823300	PE150	97.73	32.37	XS	96.35	14.6109
XS7A	86935800	26080740000	PE150	96.91	32.49	XS	96.22	14.49
YH10A	87158877	26147663100	PE150	97.07	32.66	YH	96.08	14.5628
YH11A	87107713	26132313900	PE150	97.58	32.45	YH	96.09	14.8139
YH12A	87124705	26137411500	PE150	97.9	32.55	YH	96.26	14.7175
YH1A	87109787	26132936100	PE150	97.03	32.61	YH	96.31	14.5536
YH4A	86952967	26085890100	PE150	97.27	32.65	YH	96.12	14.5452
YH5A	87079821	26123946300	PE150	97.24	32.56	YH	96.28	14.6277
YH6A	87070048	26121014400	PE150	97.12	32.68	YH	96.16	14.5249
YH7A	87203092	26160927600	PE150	97.63	32.59	YH	96.56	9.87288
YH8A	87087816	26126344800	PE150	97.31	32.77	YH	96.13	14.4627
YH9A	87110681	26133204300	PE150	97.08	32.55	YH	96.29	14.542
ZS10A	87085590	26125677000	PE150	98.01	32.65	ZS	96.61	14.7541
ZS11A	87153702	26146110600	PE150	97.75	32.59	ZS	96.38	14.6803
ZS1A	87004507	26101352100	PE150	98.05	32.73	ZS	96.99	14.5413
ZS3A	87048268	26114480400	PE150	97.67	32.66	ZS	96.28	14.514
ZS4A	87049721	26114916300	PE150	97.73	32.64	ZS	96.51	14.6435
ZS5A	87056014	26116804200	PE150	97.77	32.5	ZS	96.4	14.6452
ZS6A	86996074	26098822200	PE150	97.64	32.54	ZS	96.28	1.93657
ZS7A	86887835	26066350500	PE150	97.79	32.63	ZS	96.28	14.691
ZS8A	86936029	26080808700	PE150	97.9	32.66	ZS	96.42	14.6446
ZS9A	87114953	26134485900	PE150	97.84	32.57	ZS	96.41	14.6758
ZZ10A	86944270	26083281000	PE150	97.34	32.53	ZZ	96.22	14.5903
ZZ12A	87226658	26167997400	PE150	97.56	32.6	ZZ	96.44	14.7266
ZZ1A	87120360	26136108000	PE150	98.04	32.71	ZZ	97.1	14.6878
ZZ3A	87125283	26137584900	PE150	97.74	32.5	ZZ	96.38	14.6637
ZZ4A	86962828	26088848400	PE150	97.72	32.54	ZZ	96.27	14.6968
ZZ5A	86997523	26099256900	PE150	97.94	32.68	ZZ	96.38	14.6438
ZZ6A	86987624	26096287200	PE150	97.64	32.57	ZZ	96.12	14.6575
ZZ7A	87133341	26140002300	PE150	97.73	32.62	ZZ	96.29	14.7063
ZZ8A	87001594	26100478200	PE150	97.92	32.78	ZZ	96.54	14.5285
ZZ9A	87048283	26114484900	PE150	97.31	32.78	ZZ	96.28	14.5482
Total:	6965047978					Average:	96.3059	14.2705
