# Supplementary material for: Genetic Diversity, Population Structure, and Environmental Adaptation Signatures of Chinese Coastal Hard-Shell Mussel Mytilus coruscus Revealed by Whole-Genome Sequencing
Source: Int J Mol Sci. 2023 Sep 4;24(17):13641. doi: 10.3390/ijms241713641 (PMC10488143; doi:10.3390/ijms241713641)
Supplement: Supplementary file 1 [file ijms-24-13641-s001.zip › Table S4-S5.xlsx]

## Sheet: Table S4
Table S4 Gene selection of candidate regions between the Central (Zhoushan and Xiangshan) vs. the Sourthren (Zhangzhou) groups
Chromosome	Start (bp)	End (bp)	Strand	Gene ID	KEGG	Symbol	Gene name
chr1	1884504	1887331	+	M.coruscus_chr1_0036	K17935	SNX29	sorting nexin-29
chr1	2009449	2173654	-	M.coruscus_chr1_0039	K05693	PTPRM	receptor-type tyrosine-protein phosphatase mu [EC:3.1.3.48]
chr1	5165396	5288739	+	M.coruscus_chr1_0109	K01164	POP1	ribonuclease P/MRP protein subunit POP1 [EC:3.1.26.5]
chr1	5245241	5282562	-	M.coruscus_chr1_0111	K06130	LYPLA2	lysophospholipase II [EC:3.1.1.5]
chr1	5310011	5329028	+	M.coruscus_chr1_0112	K22733	NIPA	magnesium transporter
chr1	14271739	14346138	+	M.coruscus_chr1_0349	K19949	OTOF	otoferlin
chr1	22074166	22198435	+	M.coruscus_chr1_0545	K14537	NUG2	nuclear GTP-binding protein
chr1	22134366	22180876	-	M.coruscus_chr1_0546	K02599	NOTCH1	Notch 1
chr1	22191214	22191648	-	M.coruscus_chr1_0547	K05759	PFN	profilin
chr1	22227632	22249916	-	M.coruscus_chr1_0549	K14292	TGS1	trimethylguanosine synthase [EC:2.1.1.-]
chr1	22233314	22233952	+	M.coruscus_chr1_0550	K12585	DIS3	exosome complex exonuclease DIS3/RRP44 [EC:3.1.13.-]
chr1	22261067	22303036	-	M.coruscus_chr1_0551	K14312	NUP155	nuclear pore complex protein Nup155
chr1	26350249	26358111	+	M.coruscus_chr1_0660	K06694	PSMD10	26S proteasome non-ATPase regulatory subunit 10
chr1	26399596	26425336	-	M.coruscus_chr1_0662	K03661	ATPeV0B	V-type H+-transporting ATPase 21kDa proteolipid subunit
chr1	28465726	28490321	-	M.coruscus_chr1_0705	K17495	CSMD	CUB and sushi domain-containing protein"
chr1	39639459	39668532	-	M.coruscus_chr1_0987	K19919	CRISP1_2_3	cysteine-rich secretory protein
chr1	41252378	41280292	-	M.coruscus_chr1_1024	K12736	PPWD1	peptidylprolyl isomerase domain and WD repeat-containing protein 1 [EC:5.2.1.8]
chr1	41291377	41349223	+	M.coruscus_chr1_1025	K08789	MAST	microtubule-associated serine/threonine kinase [EC:2.7.11.1]
chr1	41349280	41352506	-	M.coruscus_chr1_1026	K18439	ARAP1	Arf-GAP with Rho-GAP domain, ANK repeat and PH domain-containing protein 1"
chr1	47634521	47635339	+	M.coruscus_chr1_1162	K00718	FUT1_2	galactoside 2-L-fucosyltransferase 1/2 [EC:2.4.1.69]
chr1	49213718	49246842	-	M.coruscus_chr1_1197	K05724	FGD5_6	FYVE, RhoGEF and PH domain containing 5/6"
chr1	49283246	49293339	-	M.coruscus_chr1_1198	K18327	REXO4	RNA exonuclease 4 [EC:3.1.-.-]
chr1	49299521	49323966	+	M.coruscus_chr1_1199	K14677	ACY1	aminoacylase [EC:3.5.1.14]
chr1	49336911	49425187	-	M.coruscus_chr1_1200	K19933	CADPS	calcium-dependent secretion activator
chr1	52830164	52832832	+	M.coruscus_chr1_1275	K14639	SLC15A5	solute carrier family 15, member 5
chr1	52917260	52918546	-	M.coruscus_chr1_1277	K04874	KCNA1	potassium voltage-gated channel Shaker-related subfamily A member 1
chr1	53062015	53084121	+	M.coruscus_chr1_1283	K13444	SUMF1	formylglycine-generating enzyme [EC:1.8.3.7]
chr1	55095273	55100813	-	M.coruscus_chr1_1334	K10848	ERCC4	DNA excision repair protein ERCC-4 [EC:3.1.-.-]
chr1	56656543	56657262	-	M.coruscus_chr1_1379	K18626	TCHH	trichohyalin
chr1	56668830	56669747	+	M.coruscus_chr1_1380	K09228	KRAB	KRAB domain-containing zinc finger protein
chr1	56707843	56725796	+	M.coruscus_chr1_1383	K11673	ACTR8	actin-related protein 8
chr1	56734862	56808183	-	M.coruscus_chr1_1384	K11757	PBRM1	protein polybromo-1
chr1	56818644	56827199	+	M.coruscus_chr1_1385	K08371	CYB561D2	cytochrome b-561 domain containing protein 2
chr1	57339981	57368052	+	M.coruscus_chr1_1392	K04600	CELSR1	cadherin EGF LAG seven-pass G-type receptor 1
chr1	57388233	57390149	-	M.coruscus_chr1_1394	K08826	HIPK	homeodomain interacting protein kinase [EC:2.7.11.1]
chr1	57397595	57398650	-	M.coruscus_chr1_1398	K20493	LRRC16	leucine-rich repeat-containing protein 16
chr1	57488666	57612346	-	M.coruscus_chr1_1402	K12303	SLC17A9	MFS transporter, ACS family, solute carrier family 17 (sodium-dependent inorganic phosphate
chr1	58782375	58801435	-	M.coruscus_chr1_1427	K01599	hemE	uroporphyrinogen decarboxylase [EC:4.1.1.37]
chr1	58823456	58845145	-	M.coruscus_chr1_1428	K10753	ASF1	histone chaperone ASF1
chr1	58860385	58891242	+	M.coruscus_chr1_1430	K11143	DNAI2	dynein intermediate chain 2, axonemal"
chr1	58899993	59034617	-	M.coruscus_chr1_1431	K10638	UHRF1	E3 ubiquitin-protein ligase UHRF1 [EC:2.3.2.27]
chr1	58951347	58951790	+	M.coruscus_chr1_1432	K06689	UBE2D	ubiquitin-conjugating enzyme E2 D [EC:2.3.2.23]
chr1	59034792	59044199	+	M.coruscus_chr1_1433	K09828	DHCR24	Delta24-sterol reductase [EC:1.3.1.72 1.3.1.-]
chr1	59070796	59104119	-	M.coruscus_chr1_1435	K19801	PI4KB	phosphatidylinositol 4-kinase B [EC:2.7.1.67]
chr1	69075348	69133928	+	M.coruscus_chr1_1604	K22144	TEME2	cell surface hyaluronidase [EC:3.2.1.35]
chr1	78256912	78340321	+	M.coruscus_chr1_1806	K06776	PTPRK	receptor-type tyrosine-protein phosphatase kappa [EC:3.1.3.48]
chr1	95957790	95968755	-	M.coruscus_chr1_2178	K10408	DNAH	dynein heavy chain, axonemal"
chr1	95999316	96035842	+	M.coruscus_chr1_2180	K17513	CLEC17A	C-type lectin superfamily 17 member A
chr1	96052628	96084459	-	M.coruscus_chr1_2181	K12475	DAB2	disabled homolog 2
chr1	96116065	96118899	-	M.coruscus_chr1_2182	K04495	SOX17	transcription factor SOX17 (SOX group F)
chr1	119617260	119832234	+	M.coruscus_chr1_2745	K22754	RNF213	E3 ubiquitin-protein ligase RNF213 [EC:2.3.2.27]
chr1	119832450	119920983	+	M.coruscus_chr1_2746	K18585	IF	intermediate filament protein if
chr1	126619954	126662890	+	M.coruscus_chr1_2933	K03243	EIF5B	translation initiation factor 5B
chr1	126717028	126727073	+	M.coruscus_chr1_2935	K03662	ATPeVS1	V-type H+-transporting ATPase S1 subunit
chr1	136868509	136900225	+	M.coruscus_chr1_3184	K01206	FUCA	alpha-L-fucosidase [EC:3.2.1.51]
chr1	136930482	136952470	-	M.coruscus_chr1_3186	K07436	CYP24A1	vitamin D3 24-hydroxylase [EC:1.14.15.16]"
chr1	136989605	137022289	-	M.coruscus_chr1_3187	K14326	UPF1	regulator of nonsense transcripts 1 [EC:3.6.4.-]
chr1	143386136	143400633	-	M.coruscus_chr1_3344	K05122	ROR1	receptor tyrosine kinase-like orphan receptor 1 [EC:2.7.10.1]
chr1	143487905	143492250	+	M.coruscus_chr1_3345	K16251	NRPE1	DNA-directed RNA polymerase V subunit 1 [EC:2.7.7.6]
chr1	149261452	149311018	+	M.coruscus_chr1_3480	K16288	DSTYK	receptor-interacting serine/threonine-protein kinase 5 [EC:2.7.11.1]
chr1	150489350	150515912	-	M.coruscus_chr1_3504	K10104	FCN	ficolin
chr1	154307248	154366850	-	M.coruscus_chr1_3598	K14326	UPF1	regulator of nonsense transcripts 1 [EC:3.6.4.-]
chr1	154378642	154381976	-	M.coruscus_chr1_3599	K06491	NCAM	neural cell adhesion molecule
chr1	166189992	166219044	-	M.coruscus_chr1_3911	K05410	TBK1	TANK-binding kinase 1 [EC:2.7.11.10]
chr1	166226666	166258123	+	M.coruscus_chr1_3912	K12666	OST1	oligosaccharyltransferase complex subunit alpha (ribophorin I)
chr1	166309547	166314176	+	M.coruscus_chr1_3914	K05312	CHRNN	nicotinic acetylcholine receptor, invertebrate"
chr1	166322415	166365683	-	M.coruscus_chr1_3915	K10955	MUC2	mucin-2
chr2	12704512	12705345	-	M.coruscus_chr2_0334	K16726	ANKRD17	ankyrin repeat domain-containing protein 17
chr2	12742532	12789478	-	M.coruscus_chr2_0335	K01183	E3.2.1.14	chitinase [EC:3.2.1.14]
chr2	12815253	12815825	-	M.coruscus_chr2_0336	K01867	WARS	tryptophanyl-tRNA synthetase [EC:6.1.1.2]
chr2	29080534	29184816	+	M.coruscus_chr2_0744	K20276	bapA	large repetitive protein
chr2	34633055	34638125	-	M.coruscus_chr2_0863	K19983	EXOC1	exocyst complex component 1
chr2	46221791	46279508	+	M.coruscus_chr2_1129	K17341	HMCN	hemicentin
chr2	46293506	46352739	+	M.coruscus_chr2_1131	K10980	NHEJ1	non-homologous end-joining factor 1
chr2	51104658	51213296	+	M.coruscus_chr2_1210	K11492	NCAPG2	condensin-2 complex subunit G2
chr2	51219940	51229669	-	M.coruscus_chr2_1211	K10505	ZBTB26	zinc finger and BTB domain-containing protein 26
chr2	51244737	51259129	+	M.coruscus_chr2_1212	K15380	SLC48A1	solute carrier family 48 (heme transporter), member 1"
chr2	51283872	51349370	-	M.coruscus_chr2_1213	K00488	CYP27A1	cholestanetriol 26-monooxygenase [EC:1.14.15.15]"
chr2	53149058	53152377	-	M.coruscus_chr2_1252	K13814	TSNARE1	t-SNARE domain-containing protein 1
chr2	58234842	58236797	+	M.coruscus_chr2_1379	K04498	EP300	E1A/CREB-binding protein [EC:2.3.1.48]
chr2	67844198	67931181	+	M.coruscus_chr2_1567	K12567	TTN	titin [EC:2.7.11.1]
chr2	68593161	68609990	-	M.coruscus_chr2_1580	K14589	CMTR1	cap1 methyltransferase [EC:2.1.1.57]
chr2	73342183	73347202	+	M.coruscus_chr2_1683	K21754	KCTD1_15	BTB/POZ domain-containing protein KCTD1/15
chr2	73439851	73507184	-	M.coruscus_chr2_1684	K13172	SRRM2	serine/arginine repetitive matrix protein 2
chr2	77178253	77206119	-	M.coruscus_chr2_1779	K22421	SPATA22	spermatogenesis-associated protein 22
chr2	77264017	77291867	+	M.coruscus_chr2_1780	K09311	Scr	Antp family, other"
chr2	78563637	78580515	-	M.coruscus_chr2_1797	K01754	E4.3.1.19	threonine dehydratase [EC:4.3.1.19]
chr2	89321419	89383625	-	M.coruscus_chr2_2053	K13194	ADARB	double stranded RNA-specific editase B [EC:3.5.-.-]
chr2	89424595	89438688	-	M.coruscus_chr2_2055	K17924	SNX10_11	sorting nexin-10/11
chr2	94493227	94500642	-	M.coruscus_chr2_2153	K05820	hcaT	MFS transporter, PPP family, 3-phenylpropionic acid transporter"
chr2	94551497	94561473	+	M.coruscus_chr2_2154	K02735	PSMB3	20S proteasome subunit beta 3 [EC:3.4.25.1]
chr2	94813098	94844212	+	M.coruscus_chr2_2158	K02133	ATPeF1B	F-type H+-transporting ATPase subunit beta [EC:3.6.3.14]"
chr2	94894063	94896865	-	M.coruscus_chr2_2159	K09070	TCF15	transcription factor 15
chr2	97425098	97453056	-	M.coruscus_chr2_2217	K12188	SNF8	ESCRT-II complex subunit VPS22
chr2	112390785	112424475	+	M.coruscus_chr2_2549	K17704	APBB1IP	amyloid beta A4 precursor protein-binding family B member 1-interacting protein
chr2	114977566	115174102	+	M.coruscus_chr2_2601	K20636	ARHGAP12_27	Rho GTPase-activating protein 12/27
chr2	115183267	115274714	-	M.coruscus_chr2_2603	K14611	SLC23A1	solute carrier family 23 (nucleobase transporter), member 1/2"
chr2	123631551	123648802	+	M.coruscus_chr2_2791	K06493	ITGB3	integrin beta 3
chr2	123718216	123777204	+	M.coruscus_chr2_2792	K17461	RECK	reversion-inducing-cysteine-rich protein with kazal motifs
chr2	125961125	125975316	+	M.coruscus_chr2_2838	K09578	PIN1	peptidyl-prolyl cis-trans isomerase NIMA-interacting 1 [EC:5.2.1.8]
chr2	125978396	125999172	+	M.coruscus_chr2_2839	K11517	HAO	(S)-2-hydroxy-acid oxidase [EC:1.1.3.15]
chr2	131329185	131440960	+	M.coruscus_chr2_2963	K07424	CYP3A	cytochrome P450 family 3 subfamily A [EC:1.14.14.1]
chr2	131401352	131404297	-	M.coruscus_chr2_2964	K20221	IPO4	importin-4
chr2	141136787	141174378	+	M.coruscus_chr2_3173	K11672	ACTR5	actin-related protein 5
chr2	141234833	141248491	+	M.coruscus_chr2_3176	K00665	FASN	fatty acid synthase, animal type [EC:2.3.1.85]"
chr2	142439157	142439726	+	M.coruscus_chr2_3204	K09069	TWIST	twist
chr2	142450134	142455942	-	M.coruscus_chr2_3205	K11657	RSF1	remodeling and spacing factor 1
chr2	142507967	142521549	+	M.coruscus_chr2_3206	K06981	ipk	isopentenyl phosphate kinase [EC:2.7.4.26]
chr2	145889387	145906975	-	M.coruscus_chr2_3276	K04577	CALCRL	calcitonin receptor-like
chr2	146831802	146836655	+	M.coruscus_chr2_3301	K12797	CARD6	caspase recruitment domain-containing protein 6
chr3	1078189	1087389	-	M.coruscus_chr3_0018	K12015	TRIM39	tripartite motif-containing protein 39 [EC:2.3.2.27]
chr3	42238156	42251753	-	M.coruscus_chr3_1020	K07374	TUBA	tubulin alpha
chr3	49866235	49930936	-	M.coruscus_chr3_1224	K05126	RET	proto-oncogene tyrosine-protein kinase Ret [EC:2.7.10.1]
chr3	49941235	49997325	+	M.coruscus_chr3_1225	K17916	KIF16B	kinesin family member 16B
chr3	50012250	50041051	+	M.coruscus_chr3_1226	K11997	TRIM2_3	tripartite motif-containing protein 2/3
chr3	50048415	50063102	-	M.coruscus_chr3_1227	K20281	GCC1	GRIP and coiled-coil domain-containing protein 1
chr3	56217556	56292621	-	M.coruscus_chr3_1395	K07893	RAB6A	Ras-related protein Rab-6A
chr3	56314505	56323597	+	M.coruscus_chr3_1396	K02183	CALM	calmodulin
chr3	56342079	56362320	+	M.coruscus_chr3_1398	K04505	PSEN1	presenilin 1 [EC:3.4.23.-]
chr3	63969293	64026296	-	M.coruscus_chr3_1575	K06115	SPTB	spectrin beta
chr3	64044170	64105435	-	M.coruscus_chr3_1576	K20183	VPS39	Vam6/Vps39-like protein vacuolar protein sorting-associated protein 39
chr3	65082630	65083437	-	M.coruscus_chr3_1605	K04393	CDC42	cell division control protein 42
chr3	65089515	65090229	-	M.coruscus_chr3_1606	K07194	RHOQ	Ras homolog gene family, member Q"
chr3	65145716	65151123	-	M.coruscus_chr3_1611	K04513	RHOA	Ras homolog gene family, member A"
chr3	65256256	65266288	+	M.coruscus_chr3_1616	K00355	NQO1	NAD(P)H dehydrogenase (quinone) [EC:1.6.5.2]
chr3	67704965	67711544	-	M.coruscus_chr3_1675	K10745	RNASEH2C	ribonuclease H2 subunit C
chr3	67730246	67777913	-	M.coruscus_chr3_1677	K20191	HPS5	Hermansky-Pudlak syndrome 5 protein
chr3	70663942	70728039	+	M.coruscus_chr3_1740	K14289	XPO5	exportin-5
chr3	74457396	74465066	+	M.coruscus_chr3_1841	K01025	SULT1	sulfotransferase [EC:2.8.2.-]
chr3	74527794	74535260	-	M.coruscus_chr3_1843	K15429	TRM5	tRNA (guanine37-N1)-methyltransferase [EC:2.1.1.228]
chr3	74535844	74551452	+	M.coruscus_chr3_1844	K10842	MNAT1	CDK-activating kinase assembly factor MAT1
chr3	74818960	74828498	+	M.coruscus_chr3_1850	K03909	TFPI	tissue factor pathway inhibitor
chr3	76718816	76734156	+	M.coruscus_chr3_1887	K08657	TASP1	taspase, threonine aspartase, 1 [EC:3.4.25.-]"
chr3	76739356	76757270	-	M.coruscus_chr3_1888	K18162	NDUFAF5	NADH dehydrogenase [ubiquinone] 1 alpha subcomplex assembly factor 5 [EC:2.1.1.-]"
chr3	76793674	76814919	-	M.coruscus_chr3_1889	K08889	FER	tyrosine-protein kinase Fer [EC:2.7.10.2]
chr3	77046682	77174191	-	M.coruscus_chr3_1897	K14676	NTE	lysophospholipid hydrolase [EC:3.1.1.5]
chr3	77176118	77212830	+	M.coruscus_chr3_1898	K09592	EGLN	hypoxia-inducible factor prolyl hydroxylase [EC:1.14.11.29]
chr3	78796098	78819577	-	M.coruscus_chr3_1931	K00710	GALNT	polypeptide N-acetylgalactosaminyltransferase [EC:2.4.1.41]
chr3	78861975	78865974	-	M.coruscus_chr3_1932	K14944	NOVA	RNA-binding protein Nova
chr3	79963034	79994836	-	M.coruscus_chr3_1959	K12028	TRIM59	tripartite motif-containing protein 59
chr3	80003059	80009937	+	M.coruscus_chr3_1960	K04365	BRAF	B-Raf proto-oncogene serine/threonine-protein kinase [EC:2.7.11.1]
chr3	80034781	80054310	+	M.coruscus_chr3_1961	K11394	PRODH2	hydroxyproline dehydrogenase [EC:1.5.5.3]
chr3	96793040	96829607	-	M.coruscus_chr3_2354	K00274	MAO	monoamine oxidase [EC:1.4.3.4]
chr3	96832967	96853874	-	M.coruscus_chr3_2355	K01785	galM	aldose 1-epimerase [EC:5.1.3.3]
chr3	96904435	97062549	+	M.coruscus_chr3_2358	K12076	DLG1	disks large protein 1
chr3	103627881	103722674	-	M.coruscus_chr3_2525	K10091	LGALS4	galectin-4
chr3	103741015	103748694	-	M.coruscus_chr3_2526	K10348	LRR1	LRR-repeat protein 1
chr3	103758190	103768331	+	M.coruscus_chr3_2527	K04912	KCNK1	potassium channel subfamily K member 1
chr3	103789290	103818967	+	M.coruscus_chr3_2528	K06959	tex	protein Tex
chr3	103819922	103831640	-	M.coruscus_chr3_2529	K10880	XRCC3	DNA-repair protein XRCC3
chr3	104711445	104721681	-	M.coruscus_chr3_2552	K15695	RNF103	E3 ubiquitin-protein ligase RNF103 [EC:2.3.2.27]
chr3	104785046	104848183	-	M.coruscus_chr3_2555	K12040	SLC9A3	solute carrier family 9 (sodium/hydrogen exchanger), member 3"
chr3	114255952	114258999	+	M.coruscus_chr3_2807	K03025	RPC6	DNA-directed RNA polymerase III subunit RPC6
chr3	114284676	114415611	-	M.coruscus_chr3_2809	K16506	FAT1_2_3	protocadherin Fat 1/2/3
chr4	1578411	1643474	-	M.coruscus_chr4_0038	K06252	TN	tenascin
chr4	6614803	6666286	-	M.coruscus_chr4_0162	K17302	COPB2	coatomer subunit beta'
chr4	11253413	11256418	-	M.coruscus_chr4_0276	K09375	LHX6_8	LIM homeobox protein 6/8
chr4	11272851	11295815	-	M.coruscus_chr4_0277	K09375	LHX6_8	LIM homeobox protein 6/8
chr4	11296483	11327329	-	M.coruscus_chr4_0278	K10609	CUL4	cullin 4
chr4	11346257	11414573	+	M.coruscus_chr4_0279	K12816	CDC40	pre-mRNA-processing factor 17
chr4	11869615	11882615	-	M.coruscus_chr4_0300	K05194	GLRA2	glycine receptor alpha-2
chr4	11909341	11917423	+	M.coruscus_chr4_0301	K03006	RPB1	DNA-directed RNA polymerase II subunit RPB1 [EC:2.7.7.6]
chr4	11938405	11946082	-	M.coruscus_chr4_0302	K05195	GLRA3	glycine receptor alpha-3
chr4	12010120	12034555	-	M.coruscus_chr4_0303	K22017	MUC4	mucin-4
chr4	15025692	15026288	+	M.coruscus_chr4_0372	K06578	LU	Lutheran blood group glycoprotein
chr4	15029852	15083071	+	M.coruscus_chr4_0374	K10380	ANK	ankyrin
chr4	15042381	15069494	-	M.coruscus_chr4_0375	K20196	KIF3B	kinesin family member 3B
chr4	15090999	15120424	-	M.coruscus_chr4_0376	K01204	NAGA	alpha-N-acetylgalactosaminidase [EC:3.2.1.49]
chr4	21160449	21162299	+	M.coruscus_chr4_0531	K18744	CAPRIN2	caprin-2
chr4	21167485	21204824	-	M.coruscus_chr4_0532	K00121	frmA	S-(hydroxymethyl)glutathione dehydrogenase / alcohol dehydrogenase [EC:1.1.1.284 1.1.1.1]
chr4	21206138	21226662	+	M.coruscus_chr4_0533	K06560	MRC	mannose receptor, C type"
chr4	21237395	21271420	-	M.coruscus_chr4_0534	K10070	CLEC1B	C-type lectin domain family 1 member B
chr4	21287937	21293008	+	M.coruscus_chr4_0535	K03654	recQ	ATP-dependent DNA helicase RecQ [EC:3.6.4.12]
chr4	24270140	24276021	-	M.coruscus_chr4_0613	K13514	LPGAT1	lysophosphatidylglycerol acyltransferase 1 [EC:2.3.1.-]
chr4	26074531	26091013	+	M.coruscus_chr4_0660	K00311	ETFDH	electron-transferring-flavoprotein dehydrogenase [EC:1.5.5.1]
chr4	26091094	26109442	+	M.coruscus_chr4_0661	K00311	ETFDH	electron-transferring-flavoprotein dehydrogenase [EC:1.5.5.1]"
chr4	26123477	26141204	+	M.coruscus_chr4_0662	K20796	PRDM7_9	histone-lysine N-methyltransferase PRDM7/9 [EC:2.1.1.43]
chr4	33283929	33324155	-	M.coruscus_chr4_0834	K05039	SLC6A6	solute carrier family 6 (neurotransmitter transporter, GABA) member 6/8/11/12/13"
chr4	33350025	33456457	+	M.coruscus_chr4_0835	K10595	HERC2	E3 ubiquitin-protein ligase HERC2 [EC:2.3.2.26]
chr4	36096994	36126454	-	M.coruscus_chr4_0908	K21245	SUPT20H	transcription factor SPT20 homolog
chr4	36142172	36154109	+	M.coruscus_chr4_0909	K07432	ALG13	beta-1,4-N-acetylglucosaminyltransferase [EC:2.4.1.141]"
chr4	43634680	43700493	-	M.coruscus_chr4_1081	K20231	DOS	protein daughter of sevenless
chr4	43718984	43742598	+	M.coruscus_chr4_1082	K08582	CAPN15	calpain-15 [EC:3.4.22.-]
chr4	43776751	43779264	-	M.coruscus_chr4_1084	K19479	COL10A	collagen, type X, alpha"
chr4	43834765	43878172	-	M.coruscus_chr4_1085	K06238	COL6A	collagen, type VI, alpha"
chr4	44825211	44839894	-	M.coruscus_chr4_1108	K17388	ROCK2	Rho-associated protein kinase 2 [EC:2.7.11.1]
chr4	61587511	61596829	-	M.coruscus_chr4_1502	K07575	MCTS	PUA domain protein
chr4	61629943	61636810	-	M.coruscus_chr4_1504	K15101	SLC25A2_15	solute carrier family 25 (mitochondrial ornithine transporter) member 2/15
chr4	64587008	64625695	+	M.coruscus_chr4_1573	K22156	JADE3	protein Jade-3
chr4	64643963	64649419	-	M.coruscus_chr4_1575	K05106	EPHA5	Eph receptor A5 [EC:2.7.10.1]
chr4	64758097	64775301	+	M.coruscus_chr4_1578	K11316	SUPT7L	STAGA complex 65 subunit gamma
chr4	78262701	78310938	-	M.coruscus_chr4_1886	K21440	ANKRD50	ankyrin repeat domain-containing protein 50
chr4	84275068	84282797	-	M.coruscus_chr4_1969	K01310	CTRB	chymotrypsin [EC:3.4.21.1]"
chr4	84363791	84364177	+	M.coruscus_chr4_1972	K18744	CAPRIN2	caprin-2
chr4	96240438	96253175	-	M.coruscus_chr4_2243	K04978	TRPM3	transient receptor potential cation channel subfamily M member 3
chr4	96303194	96310817	-	M.coruscus_chr4_2244	K09636	TMPRSS5	transmembrane protease serine 5 [EC:3.4.21.-]
chr4	96379827	96427983	+	M.coruscus_chr4_2247	K04978	TRPM3	transient receptor potential cation channel subfamily M member 3
chr4	96714412	96807487	-	M.coruscus_chr4_2252	K04979	TRPM4	transient receptor potential cation channel subfamily M member 4
chr4	98879812	98993410	+	M.coruscus_chr4_2302	K06174	ABCE1	ATP-binding cassette, sub-family E, member 1"
chr4	117042852	117117238	-	M.coruscus_chr4_2716	K14696	SLC30A9	solute carrier family 30 (zinc transporter), member 9"
chr4	117146634	117152398	+	M.coruscus_chr4_2718	K11418	HDAC11	histone deacetylase 11 [EC:3.5.1.98]
chr4	121166761	121227072	+	M.coruscus_chr4_2808	K12037	TRIM75	tripartite motif-containing protein 75
chr4	129878250	129879799	+	M.coruscus_chr4_3007	K13912	DMBT1	deleted in malignant brain tumors 1 protein
chr4	129897418	129898753	+	M.coruscus_chr4_3008	K00771	XYLT	protein xylosyltransferase [EC:2.4.2.26]
chr5	23925489	23931936	+	M.coruscus_chr5_0559	K07408	CYP1A1	cytochrome P450 family 1 subfamily A polypeptide 1 [EC:1.14.14.1]
chr5	23945576	23949989	-	M.coruscus_chr5_0560	K17353	TSPAN18	tetraspanin-18
chr5	23989744	24007866	-	M.coruscus_chr5_0563	K00059	fabG	3-oxoacyl-[acyl-carrier protein] reductase [EC:1.1.1.100]
chr5	24046276	24056549	-	M.coruscus_chr5_0564	K09361	BARX	BarH-like homeobox
chr5	28648494	28679507	+	M.coruscus_chr5_0676	K11127	TEP1	telomerase protein component 1
chr5	28688660	28746835	-	M.coruscus_chr5_0677	K04521	BACE1	beta-site APP-cleaving enzyme 1 (memapsin 2) [EC:3.4.23.46]
chr5	39124908	39128936	-	M.coruscus_chr5_0947	K16681	CRB	protein crumbs
chr5	76183717	76202824	+	M.coruscus_chr5_1766	K09866	AQP4	aquaporin-4
chr5	83048736	83049637	+	M.coruscus_chr5_1911	K06530	CD109	CD109 antigen
chr5	83066037	83155795	-	M.coruscus_chr5_1912	K22544	SAMHD1	deoxynucleoside triphosphate triphosphohydrolase SAMHD1 [EC:3.1.5.-]
chr5	88997398	89005468	+	M.coruscus_chr5_2047	K11855	USP36_42	ubiquitin carboxyl-terminal hydrolase 36/42 [EC:3.4.19.12]
chr5	95971375	95973018	+	M.coruscus_chr5_2188	K19761	GGACT	gamma-glutamylaminecyclotransferase [EC:2.3.2.-]
chr5	95979870	95982741	+	M.coruscus_chr5_2189	K07847	REM1	Rad and Gem related GTP binding protein 1
chr5	96212188	96295491	-	M.coruscus_chr5_2195	K12183	TSG101	ESCRT-I complex subunit TSG101
chr5	96219842	96267654	+	M.coruscus_chr5_2196	K10504	ZBTB25	zinc finger and BTB domain-containing protein 25
chr5	105959975	105984752	+	M.coruscus_chr5_2421	K16475	LRRCC1	leucine-rich repeat and coiled-coil domain-containing protein 1
chr5	105988574	106023047	+	M.coruscus_chr5_2422	K01596	PEPCK	phosphoenolpyruvate carboxykinase (GTP) [EC:4.1.1.32]"
chr5	106129913	106131766	-	M.coruscus_chr5_2425	K13708	DOCK1	dedicator of cytokinesis protein 1
chr5	106139323	106141020	-	M.coruscus_chr5_2427	K05673	ABCC4	ATP-binding cassette, subfamily C (CFTR/MRP), member 4"
chr6	4276436	4307333	+	M.coruscus_chr6_0093	K15259	PARP7S	poly [ADP-ribose] polymerase 7/11/12/13 [EC:2.4.2.30]
chr6	4333329	4348698	+	M.coruscus_chr6_0094	K01346	CELA2	pancreatic elastase II [EC:3.4.21.71]"
chr6	9753527	9786891	-	M.coruscus_chr6_0234	K06467	CD22	CD22 antigen
chr6	10173000	10203478	-	M.coruscus_chr6_0244	K16680	ED	echinoid
chr6	57712711	57717579	-	M.coruscus_chr6_1318	K22371	G2H3	G2/M phase-specific E3 ubiquitin-protein ligase [EC:2.3.2.26]
chr6	57741170	57933393	-	M.coruscus_chr6_1320	K00106	XDH	xanthine dehydrogenase/oxidase [EC:1.17.1.4 1.17.3.2]
chr6	60992269	61028812	+	M.coruscus_chr6_1393	K04615	GABBR	gamma-aminobutyric acid type B receptor
chr6	62292736	62334398	-	M.coruscus_chr6_1416	K06252	TN	tenascin
chr6	66056018	66089811	+	M.coruscus_chr6_1505	K04977	TRPM2	transient receptor potential cation channel subfamily M member 2 [EC:3.6.1.13]
chr6	69528882	69559936	-	M.coruscus_chr6_1564	K03989	C4	complement component 4
chr6	84903323	84918878	+	M.coruscus_chr6_1916	K01016	SULT1E1	estrone sulfotransferase [EC:2.8.2.4]
chr6	85008887	85011955	+	M.coruscus_chr6_1918	K19522	XK	membrane transport protein XK
chr6	86887469	86895298	+	M.coruscus_chr6_1965	K01518	NUDT2	bis(5'-nucleosidyl)-tetraphosphatase [EC:3.6.1.17]
chr7	18916971	18925306	+	M.coruscus_chr7_0429	K17981	MTFP1	mitochondrial fission process protein 1
chr7	25077989	25099016	+	M.coruscus_chr7_0597	K04552	UBE2L3	ubiquitin-conjugating enzyme E2 L3 [EC:2.3.2.23]
chr7	25266136	25278382	-	M.coruscus_chr7_0601	K13989	DERL2_3	Derlin-2/3
chr7	35860258	35889602	-	M.coruscus_chr7_0856	K14445	SLC13A2_3_5	solute carrier family 13 (sodium-dependent dicarboxylate transporter), member 2/3/5"
chr7	35920587	35923069	+	M.coruscus_chr7_0859	K00476	ASPH	aspartate beta-hydroxylase [EC:1.14.11.16]
chr7	36840735	36863685	-	M.coruscus_chr7_0881	K10798	PARP2_3_4	poly [ADP-ribose] polymerase [EC:2.4.2.30]
chr7	36967773	37124206	+	M.coruscus_chr7_0884	K08470	OA1	Ocular albinism type 1 protein
chr7	49551368	49579220	+	M.coruscus_chr7_1163	K15502	ANKRD28	serine/threonine-protein phosphatase 6 regulatory ankyrin repeat subunit A
chr7	57313928	57320628	-	M.coruscus_chr7_1336	K01315	PLG	plasminogen [EC:3.4.21.7]
chr7	57330031	57361038	-	M.coruscus_chr7_1337	K10352	MYH9s	myosin heavy chain
chr7	57363889	57408470	+	M.coruscus_chr7_1338	K10644	CHFR	E3 ubiquitin-protein ligase CHFR [EC:2.3.2.27]
chr7	67257590	67264654	-	M.coruscus_chr7_1537	K16588	HAUS5	HAUS augmin-like complex subunit 5
chr7	72265248	72298593	+	M.coruscus_chr7_1657	K22584	TIMP4	metalloproteinase inhibitor 4
chr7	75660985	75675845	-	M.coruscus_chr7_1738	K07763	MMP14	matrix metalloproteinase-14 (membrane-inserted) [EC:3.4.24.80]
chr7	80108432	80127109	+	M.coruscus_chr7_1856	K12797	CARD6	caspase recruitment domain-containing protein 6
chr7	80337917	80348641	+	M.coruscus_chr7_1862	K10500	ZBTB17	zinc finger and BTB domain-containing protein 17
chr7	80437152	80437664	+	M.coruscus_chr7_1864	K12460	KIDINS220	ankyrin repeat-rich membrane spanning protein
chr7	81351629	81352126	-	M.coruscus_chr7_1879	K14825	TMED5	p24 family protein gamma-2
chr7	83569131	83571035	-	M.coruscus_chr7_1927	K17834	MB21D1	cyclic GMP-AMP synthase [EC:2.7.7.86]
chr7	83588062	83589237	+	M.coruscus_chr7_1928	K19470	C1QTNF1_6_8	complement C1q tumor necrosis factor-related protein 6
chr7	91645200	91658129	+	M.coruscus_chr7_2108	K05286	PIGB	phosphatidylinositol glycan, class B [EC:2.4.1.-]"
chr7	91833834	91857908	+	M.coruscus_chr7_2115	K09453	SNAPC4	snRNA-activating protein complex subunit 4
chr7	91904655	91916737	+	M.coruscus_chr7_2117	K13675	B3GALTL	UDP-glucose:O-linked fucose beta-1,3-glucosyltransferase [EC:2.4.1.-]"
chr7	99831772	99835164	+	M.coruscus_chr7_2332	K21436	ANKRD11_12	ankyrin repeat domain-containing protein 11/12
chr7	99932295	99973749	-	M.coruscus_chr7_2335	K20692	GNBP3	gram-negative bacteria-binding protein 3
chr7	101954379	101955254	+	M.coruscus_chr7_2395	K15261	PARP10_14_15	poly [ADP-ribose] polymerase 10/14/15 [EC:2.4.2.30]
chr7	122939098	122945274	+	M.coruscus_chr7_2876	K22020	ZCCHC8	mucin-19
chr7	123712127	123740120	+	M.coruscus_chr7_2896	K13128	MUC19	zinc finger CCHC domain-containing protein 8
chr8	484117	496779	-	M.coruscus_chr8_0010	K04424	ZAK	sterile alpha motif and leucine zipper containing kinase AZK [EC:2.7.11.25]
chr8	520428	525757	-	M.coruscus_chr8_0011	K10447	KLHL9_13	kelch-like protein 9/13
chr8	581286	584360	-	M.coruscus_chr8_0012	K19410	LEMD3	inner nuclear membrane protein Man1
chr8	589411	623218	+	M.coruscus_chr8_0014	K19921	PKDREJ	polycystic kidney disease and receptor for egg jelly-related protein
chr8	646404	679861	+	M.coruscus_chr8_0017	K04988	PKD1L2	polycystin 1L2
chr8	2525009	2557068	+	M.coruscus_chr8_0064	K09452	ARX	homeobox protein aristaless-related
chr8	7160047	7161075	+	M.coruscus_chr8_0165	K00753	E2.4.1.214	glycoprotein 3-alpha-L-fucosyltransferase [EC:2.4.1.214]"
chr8	7215659	7221038	-	M.coruscus_chr8_0167	K07967	B4GALT2	beta-1,4-galactosyltransferase 2 [EC:2.4.1.22 2.4.1.90 2.4.1.38 2.4.1.-]"
chr8	7231936	7236342	-	M.coruscus_chr8_0168	K03183	ubiE	demethylmenaquinone methyltransferase / 2-methoxy-6-polyprenyl-1,4-benzoquinol methylase [EC
chr8	7293453	7324512	+	M.coruscus_chr8_0169	K07553	B4GALT6	beta-1,4-galactosyltransferase 6 [EC:2.4.1.274]
chr8	7338134	7396562	-	M.coruscus_chr8_0170	K12397	AP3B	AP-3 complex subunit beta
chr8	8938321	8953067	+	M.coruscus_chr8_0197	K20477	RGP1	RAB6A-GEF complex partner protein 2
chr8	8959266	8963988	-	M.coruscus_chr8_0198	K17654	TRMT10C	mitochondrial ribonuclease P protein 1 [EC:2.1.1.-]
chr8	9039489	9040667	+	M.coruscus_chr8_0199	K22815	Oct-TyrR	octopamine/tyramine receptor
chr8	9077342	9078517	+	M.coruscus_chr8_0200	K05281	IFR	2'-hydroxyisoflavone reductase [EC:1.3.1.45]
chr8	9082882	9131426	-	M.coruscus_chr8_0201	K13116	DDX41	ATP-dependent RNA helicase DDX41 [EC:3.6.4.13]
chr8	13210641	13281664	-	M.coruscus_chr8_0304	K08202	SLC22A4_5	MFS transporter, OCT family, solute carrier family 22 (organic cation transporter), member 4
chr8	13321884	13373709	-	M.coruscus_chr8_0305	K05323	KCNKN	potassium channel subfamily K, invertebrate"
chr8	30444670	30540646	-	M.coruscus_chr8_0686	K10594	HERC1	E3 ubiquitin-protein ligase HERC1 [EC:2.3.2.26]
chr8	30545118	30546303	+	M.coruscus_chr8_0687	K00626	ACAT	acetyl-CoA C-acetyltransferase [EC:2.3.1.9]"
chr8	30561959	30601102	+	M.coruscus_chr8_0688	K04811	CHRNA10	nicotinic acetylcholine receptor alpha-10
chr8	33284459	33296343	+	M.coruscus_chr8_0743	K07426	CYP4B1	cytochrome P450 family 4 subfamily B polypeptide 1 [EC:1.14.14.1]
chr8	33963562	33964726	-	M.coruscus_chr8_0752	K05038	SLC6A5_9	solute carrier family 6 (neurotransmitter transporter, amino acid) member 5/7/9/14"
chr8	49718142	49768825	-	M.coruscus_chr8_1089	K22698	SEY1	protein SEY1 [EC:3.6.5.-]
chr8	74120492	74130369	+	M.coruscus_chr8_1613	K20032	ZDHHC13_17	palmitoyltransferase ZDHHC13/17 [EC:2.3.1.225]
chr8	74143250	74164399	-	M.coruscus_chr8_1614	K10396	KIF5	kinesin family member 5
chr8	74195787	74258338	+	M.coruscus_chr8_1615	K01415	ECE	endothelin-converting enzyme [EC:3.4.24.71]
chr8	83898310	83946311	-	M.coruscus_chr8_1831	K05691	CTNNA	catenin alpha
chr9	407777	429728	+	M.coruscus_chr9_0008	K04725	XIAP	E3 ubiquitin-protein ligase XIAP [EC:2.3.2.27]
chr9	507286	508446	-	M.coruscus_chr9_0010	K15456	KTI12	protein KTI12
chr9	1370530	1442418	+	M.coruscus_chr9_0035	K08606	MEP1B	meprin B [EC:3.4.24.63]
chr9	1782122	1818686	-	M.coruscus_chr9_0044	K12470	SH3KBP1	SH3 domain-containing kinase-binding protein 1
chr9	8572209	8644414	+	M.coruscus_chr9_0168	K05698	PTPRJ	receptor-type tyrosine-protein phosphatase eta [EC:3.1.3.48]
chr9	8749119	8762871	-	M.coruscus_chr9_0170	K06826	NID	nidogen (entactin)
chr9	11175276	11227204	+	M.coruscus_chr9_0230	K08630	ADAMTS16	a disintegrin and metalloproteinase with thrombospondin motifs 16 [EC:3.4.24.-]
chr9	26838647	26840230	-	M.coruscus_chr9_0630	K10461	KLHL24_35	kelch-like protein 24/35
chr9	26865400	26926177	-	M.coruscus_chr9_0631	K19674	WDR35	WD repeat-containing protein 35
chr9	37216931	37257440	+	M.coruscus_chr9_0892	K01365	CTSL	cathepsin L [EC:3.4.22.15]
chr9	39913291	39930998	+	M.coruscus_chr9_0956	K15107	SLC25A18_22	solute carrier family 25 (mitochondrial glutamate transporter), member 18/22"
chr9	39950828	39962329	+	M.coruscus_chr9_0957	K22614	NLRC3	NLR family CARD domain-containing protein 3
chr9	39964473	39965666	+	M.coruscus_chr9_0958	K10297	FBXO11	F-box protein 11
chr9	39991705	40025494	-	M.coruscus_chr9_0960	K02888	RP-L21	large subunit ribosomal protein L21"
chr9	40069899	40095063	+	M.coruscus_chr9_0963	K16609	TTLL12	tubulin--tyrosine ligase-like protein 12
chr9	40116309	40124285	-	M.coruscus_chr9_0964	K07925	RAB39B	Ras-related protein Rab-39B
chr9	40136786	40149955	-	M.coruscus_chr9_0965	K07931	RABL2	Rab-like protein 2
chr9	40200978	40264136	+	M.coruscus_chr9_0966	K15009	SHANK	SH3 and multiple ankyrin repeat domains protein
chr9	45449180	45487822	+	M.coruscus_chr9_1067	K12603	CNOT6	CCR4-NOT transcription complex subunit 6 [EC:3.1.13.4]
chr9	48551917	48553050	+	M.coruscus_chr9_1128	K04282	TRHR	thyrotropin-releasing hormone receptor
chr9	65698857	65712870	-	M.coruscus_chr9_1514	K16061	BIRC7_8	baculoviral IAP repeat-containing protein 7/8
chr9	73478821	73497767	+	M.coruscus_chr9_1670	K13103	TFIP11	tuftelin-interacting protein 11
chr9	73875188	73903680	-	M.coruscus_chr9_1680	K15979	SND1	staphylococcal nuclease domain-containing protein 1
chr9	73912867	73918507	+	M.coruscus_chr9_1681	K19385	TMEM216	transmembrane protein 216
chr9	81264894	81276121	+	M.coruscus_chr9_1886	K16551	AKAP9	A-kinase anchor protein 9
chr10	2563829	2570011	+	M.coruscus_chr10_0055	K05330	KCNJN	potassium inwardly-rectifying channel subfamily J, other"
chr10	2619298	2621703	+	M.coruscus_chr10_0059	K03021	RPC2	DNA-directed RNA polymerase III subunit RPC2 [EC:2.7.7.6]
chr10	8926306	8938087	+	M.coruscus_chr10_0219	K21873	FAM208A	protein TASOR
chr10	8955119	8969756	-	M.coruscus_chr10_0220	K05637	LAMA1_2	laminin, alpha 1/2"
chr10	8979218	8995279	+	M.coruscus_chr10_0221	K13044	HNRNPABD	heterogeneous nuclear ribonucleoprotein A/B/D
chr10	10627308	10651598	-	M.coruscus_chr10_0267	K03331	DCXR	L-xylulose reductase [EC:1.1.1.10]
chr10	10699933	10717722	+	M.coruscus_chr10_0269	K12490	ARAP3	Arf-GAP with Rho-GAP domain, ANK repeat and PH domain-containing protein 3"
chr10	21894877	21943111	+	M.coruscus_chr10_0521	K19914	SYT15	synaptotagmin-15
chr10	23284393	23290264	-	M.coruscus_chr10_0554	K04224	TACR3	tachykinin receptor 3
chr10	23294490	23324307	+	M.coruscus_chr10_0555	K12349	ASAH2	neutral ceramidase [EC:3.5.1.23]
chr10	23343018	23355041	-	M.coruscus_chr10_0556	K09288	CCDC6	coiled-coil domain-containing protein 6
chr10	23383340	23391842	-	M.coruscus_chr10_0558	K18055	HIF1AN	hypoxia-inducible factor 1-alpha inhibitor (HIF hydroxylase) [EC:1.14.11.30]
chr10	23401544	23455464	+	M.coruscus_chr10_0559	K20478	GOLGB1	golgin subfamily B member 1
chr10	26744815	26778218	-	M.coruscus_chr10_0644	K11308	MYST1	histone acetyltransferase MYST1 [EC:2.3.1.48]
chr10	26778331	26807045	+	M.coruscus_chr10_0645	K11092	SNRPA1	U2 small nuclear ribonucleoprotein A
chr10	26848089	26869625	+	M.coruscus_chr10_0647	K13238	ECI1	Delta3-Delta2-enoyl-CoA isomerase [EC:5.3.3.8]"
chr10	26891717	26960116	-	M.coruscus_chr10_0648	K18412	TNRC6	trinucleotide repeat-containing gene 6 protein
chr10	34908798	34924770	+	M.coruscus_chr10_0850	K00415	QCR2	ubiquinol-cytochrome c reductase core subunit 2"
chr10	34942069	34964290	-	M.coruscus_chr10_0852	K05925	METTL3	mRNA m6A methyltransferase [EC:2.1.1.348]
chr10	35062807	35078759	+	M.coruscus_chr10_0854	K08964	mtnB	methylthioribulose-1-phosphate dehydratase [EC:4.2.1.109]
chr10	60099972	60119671	+	M.coruscus_chr10_1438	K05719	ITGB1	integrin beta 1
chr10	60130765	60139820	-	M.coruscus_chr10_1439	K17658	TEFM	transcription elongation factor, mitochondrial
chr10	82295324	82377528	-	M.coruscus_chr10_1864	K16744	B9D1	B9 domain-containing protein 1
chr10	82382214	82440592	+	M.coruscus_chr10_1865	K06694	PSMD10	26S proteasome non-ATPase regulatory subunit 10
chr10	87731302	87749824	-	M.coruscus_chr10_1994	K12646	DDX58	ATP-dependent RNA helicase DDX58 [EC:3.6.3.14]
chr10	92260755	92287485	+	M.coruscus_chr10_2083	K13297	PTPRT	receptor-type tyrosine-protein phosphatase T [EC:3.1.3.48]
chr10	94625486	94646024	-	M.coruscus_chr10_2137	K06065	NCOR2	nuclear receptor co-repressor 2
chr10	96054040	96054267	-	M.coruscus_chr10_2170	K08040	BHLHB8	class B basic helix-loop-helix protein 8
chr10	100628086	100629813	+	M.coruscus_chr10_2268	K20072	SWAP70	switch-associated protein 70
chr10	100643572	100645571	-	M.coruscus_chr10_2269	K00623	CHAT	choline O-acetyltransferase [EC:2.3.1.6]
chr10	100656918	100674270	+	M.coruscus_chr10_2270	K04467	IKBKA	inhibitor of nuclear factor kappa-B kinase subunit alpha [EC:2.7.11.10]
chr10	100699020	100708504	+	M.coruscus_chr10_2271	K22074	NFU1	NFU1 iron-sulfur cluster scaffold homolog, mitochondrial"
chr10	100714106	100718353	-	M.coruscus_chr10_2272	K06051	DLL	delta
chr10	100727246	100768970	-	M.coruscus_chr10_2273	K16500	PCDH15	protocadherin-15
chr10	100779048	100790754	-	M.coruscus_chr10_2274	K03927	CES2	carboxylesterase 2 [EC:3.1.1.1 3.1.1.84 3.1.1.56]
chr11	4224302	4228046	-	M.coruscus_chr11_0074	K10443	KLHL2_3	kelch-like protein 2/3
chr11	4300529	4457438	+	M.coruscus_chr11_0076	K03068	LRP5_6	low density lipoprotein receptor-related protein 5/6
chr11	10924451	10925041	+	M.coruscus_chr11_0197	K11275	H1_5	histone H1/5
chr11	25545274	25757354	-	M.coruscus_chr11_0596	K11140	ANPEP	aminopeptidase N [EC:3.4.11.2]
chr11	34686687	34775295	+	M.coruscus_chr11_0841	K10104	FCN	ficolin
chr11	48508094	48510727	+	M.coruscus_chr11_1233	K03424	tatD	TatD DNase family protein [EC:3.1.21.-]
chr11	50518378	50529686	-	M.coruscus_chr11_1301	K10054	PML	probable transcription factor PML
chr11	66589919	66590113	+	M.coruscus_chr11_1758	K05398	TLR1	toll-like receptor 1
chr11	74491892	74596417	+	M.coruscus_chr11_1976	K09250	CNBP	cellular nucleic acid-binding protein
chr11	77267142	77329783	-	M.coruscus_chr11_2029	K16628	COL7A	collagen, type VII, alpha"
chr11	85314620	85497427	-	M.coruscus_chr11_2225	K02599	NOTCH1	Notch 1
chr11	85499077	85502302	+	M.coruscus_chr11_2226	K18085	MTMR10_11_12	myotubularin-related protein 10/11/12
chr11	85572666	85588160	-	M.coruscus_chr11_2229	K18166	FOXRED1	FAD-dependent oxidoreductase domain-containing protein 1
chr11	107235781	107236236	-	M.coruscus_chr11_2687	K08871	BRD2	bromodomain-containing protein 2
chr11	107303673	107317085	-	M.coruscus_chr11_2689	K17341	HMCN	hemicentin
chr12	20555178	20642765	-	M.coruscus_chr12_0468	K14616	CUBN	cubilin
chr12	20664343	20683942	-	M.coruscus_chr12_0470	K19289	PMP22	peripheral myelin protein 22
chr12	22695986	22718225	-	M.coruscus_chr12_0519	K04447	JAK2	Janus kinase 2 [EC:2.7.10.2]
chr12	24230403	24247312	-	M.coruscus_chr12_0560	K15297	RIMS2	regulating synaptic membrane exocytosis protein 2
chr12	24314050	24353993	-	M.coruscus_chr12_0563	K11967	ANKIB1	ankyrin repeat and IBR domain-containing protein 1 [EC:2.3.2.31]
chr12	24862235	24873636	+	M.coruscus_chr12_0575	K17960	CYP49A	cytochrome P450 family 49 subfamily A
chr12	26763903	26800329	+	M.coruscus_chr12_0616	K22611	SART3	squamous cell carcinoma antigen recognized by T-cells 3
chr12	27116407	27117774	+	M.coruscus_chr12_0621	K04284	GHSR	growth hormone secretagogue receptor
chr12	31834143	31875940	+	M.coruscus_chr12_0715	K14353	SLCO3A	solute carrier organic anion transporter family, member 3A"
chr12	34751749	34755081	-	M.coruscus_chr12_0770	K15255	PIF1	ATP-dependent DNA helicase PIF1 [EC:3.6.4.12]
chr12	34998719	35020732	+	M.coruscus_chr12_0773	K04466	MAP3K14	mitogen-activated protein kinase kinase kinase 14 [EC:2.7.11.25]
chr12	35663935	35877650	+	M.coruscus_chr12_0788	K12488	ASAP	Arf-GAP with SH3 domain, ANK repeat and PH domain-containing protein"
chr12	36228141	36230505	+	M.coruscus_chr12_0794	K08592	SENP1	sentrin-specific protease 1 [EC:3.4.22.68]
chr12	36721166	36751463	-	M.coruscus_chr12_0803	K06839	SLIT2	slit 2
chr12	40270277	40274458	-	M.coruscus_chr12_0879	K03678	RRP45	exosome complex component RRP45
chr12	44773327	44820010	+	M.coruscus_chr12_0976	K05053	NMUR2	neuromedin U receptor 2
chr12	44921908	44948544	-	M.coruscus_chr12_0980	K07195	EXOC7	exocyst complex component 7
chr12	44949074	44971240	+	M.coruscus_chr12_0981	K12866	WBP11	WW domain-binding protein 11
chr12	45009819	45011923	-	M.coruscus_chr12_0982	K09402	FOXJ1	forkhead box protein J1
chr12	47032223	47050163	+	M.coruscus_chr12_1036	K00088	IMPDH	IMP dehydrogenase [EC:1.1.1.205]
chr12	56634389	56638444	-	M.coruscus_chr12_1257	K18277	tmm	trimethylamine monooxygenase [EC:1.14.13.148]
chr12	56670331	56687095	-	M.coruscus_chr12_1258	K14797	ENP1	essential nuclear protein 1
chr12	56692577	56709917	+	M.coruscus_chr12_1259	K15734	SDR16C5	all-trans-retinol dehydrogenase (NAD+) [EC:1.1.1.105]
chr12	60825189	61018859	+	M.coruscus_chr12_1363	K09614	CORIN	corin [EC:3.4.21.-]
chr12	61029282	61045052	-	M.coruscus_chr12_1365	K08778	ASTL	astacin-like metalloendopeptidase [EC:3.4.-.-]
chr12	69786782	69800455	+	M.coruscus_chr12_1566	K09183	GATA4	GATA-binding protein 4
chr12	72509920	72541862	+	M.coruscus_chr12_1617	K12460	KIDINS220	ankyrin repeat-rich membrane spanning protein
chr12	72584294	72707459	+	M.coruscus_chr12_1620	K15168	MED25	mediator of RNA polymerase II transcription subunit 25
chr12	84605247	84619893	-	M.coruscus_chr12_1880	K04586	PTHR2	parathyroid hormone receptor 2
chr12	90856575	90874065	+	M.coruscus_chr12_2045	K15691	RFWD3	E3 ubiquitin-protein ligase RFWD3 [EC:2.3.2.27]
chr13	1794838	1840774	+	M.coruscus_chr13_0033	K04399	CASP9	caspase 9 [EC:3.4.22.62]
chr13	1846998	1851927	-	M.coruscus_chr13_0034	K01273	DPEP	membrane dipeptidase [EC:3.4.13.19]
chr13	1895152	1899678	+	M.coruscus_chr13_0036	K00505	TYR	tyrosinase [EC:1.14.18.1]
chr13	1903009	1931288	-	M.coruscus_chr13_0037	K12301	SLC17A5	MFS transporter, ACS family, solute carrier family 17 (sodium-dependent inorganic phosphate
chr13	1936268	1954374	-	M.coruscus_chr13_0038	K02311	DFFB	DNA fragmentation factor, 40 kD, beta subunit [EC:3.-.-.-]"
chr13	4371466	4372251	+	M.coruscus_chr13_0098	K12035	TRIM71	tripartite motif-containing protein 71 [EC:2.3.2.27]
chr13	4380992	4409845	-	M.coruscus_chr13_0099	K13148	CPSF3L	integrator complex subunit 11 [EC:3.1.27.-]
chr13	31005804	31006844	-	M.coruscus_chr13_0727	K04803	CHRNA1	nicotinic acetylcholine receptor alpha-1
chr13	31834553	31857123	-	M.coruscus_chr13_0745	K07865	RHOU	Ras homolog gene family, member U
chr13	31880623	31882092	+	M.coruscus_chr13_0746	K06954	K06954	uncharacterized protein
chr13	31890375	31948528	-	M.coruscus_chr13_0747	K10908	POLRMT	DNA-directed RNA polymerase, mitochondrial [EC:2.7.7.6]"
chr13	34043933	34123813	-	M.coruscus_chr13_0790	K10137	ZMAT3	zinc finger, matrin type 3"
chr13	34102933	34133311	+	M.coruscus_chr13_0791	K00922	PIK3CA_B_D	phosphatidylinositol-4,5-bisphosphate 3-kinase catalytic subunit alpha/beta/delta [EC:2.7.1.
chr13	34138389	34146458	+	M.coruscus_chr13_0792	K04961	RYR1	ryanodine receptor 1
chr13	37445607	37463341	-	M.coruscus_chr13_0846	K03068	LRP5_6	low density lipoprotein receptor-related protein 5/6
chr13	37498264	37517918	-	M.coruscus_chr13_0847	K14786	KRI1	protein KRI1
chr13	37538637	37544084	-	M.coruscus_chr13_0849	K16280	RGLG	E3 ubiquitin-protein ligase RGLG [EC:2.3.2.27]
chr13	37577333	37579039	-	M.coruscus_chr13_0850	K06824	NPNT	nephronectin
chr13	37613761	37625863	-	M.coruscus_chr13_0853	K06054	HES1	hairy and enhancer of split 1
chr13	37712286	37768408	-	M.coruscus_chr13_0856	K03260	EIF4G	translation initiation factor 4G
chr13	41251644	41252111	+	M.coruscus_chr13_0910	K02237	comEA	competence protein ComEA"
chr13	43363076	43561679	-	M.coruscus_chr13_0960	K10478	BTBD3_6	BTB/POZ domain-containing protein 3/6
chr13	43647979	43677097	-	M.coruscus_chr13_0965	K22594	POGZ	pogo transposable element with ZNF domain
chr13	46532802	46633330	+	M.coruscus_chr13_1014	K02186	CASP2	caspase 2 [EC:3.4.22.55]
chr13	46698728	46720607	-	M.coruscus_chr13_1016	K01067	E3.1.2.1	acetyl-CoA hydrolase [EC:3.1.2.1]
chr13	46729775	46782893	-	M.coruscus_chr13_1017	K03334	IL4I1	L-amino-acid oxidase [EC:1.4.3.2]
chr13	48575636	48587435	-	M.coruscus_chr13_1060	K04808	CHRNA6	nicotinic acetylcholine receptor alpha-6
chr13	63236468	63241397	+	M.coruscus_chr13_1397	K13960	UBE2T	ubiquitin-conjugating enzyme E2 T [EC:2.3.2.23]
chr13	63264415	63282914	+	M.coruscus_chr13_1400	K12026	TRIM56	tripartite motif-containing protein 56 [EC:2.3.2.27]
chr13	68752495	68759822	-	M.coruscus_chr13_1524	K07418	CYP2J	cytochrome P450 family 2 subfamily J [EC:1.14.14.1]
chr13	81014220	81048370	+	M.coruscus_chr13_1862	K18595	EML1_2	echinoderm microtubule-associated protein-like 1/2
chr13	81055859	81065749	+	M.coruscus_chr13_1863	K19867	PDLIM5_6_7	LIM domain-binding protein 3
chr13	81129815	81160950	-	M.coruscus_chr13_1865	K10268	FBXL2_20	F-box and leucine-rich repeat protein 2/20
chr14	1318255	1322628	-	M.coruscus_chr14_0039	K04550	LRP1	low-density lipoprotein receptor-related protein 1 (alpha-2-macroglobulin receptor)
chr14	1342728	1353700	+	M.coruscus_chr14_0041	K18037	PTPN4	tyrosine-protein phosphatase non-receptor type 4 [EC:3.1.3.48]
chr14	34819038	34832029	-	M.coruscus_chr14_0701	K06221	dkgA	2,5-diketo-D-gluconate reductase A [EC:1.1.1.346]"

## Sheet: Table S5
Table S5 Gene selection of candidate regions between the Northern (Zhoushan、Xiangshan) VS. the Sourthern (Zhangzhou) groups
Chromosome	Start (bp)	End (bp)	Strand	Gene ID	KEGG	Symbol	Gene name
chr1	1884504	1887331	+	M.coruscus_chr1_0036	K17935	SNX29	sorting nexin-29
chr1	2009449	2173654	-	M.coruscus_chr1_0039	K05693	PTPRM	receptor-type tyrosine-protein phosphatase mu [EC:3.1.3.48]
chr1	9048075	9063866	+	M.coruscus_chr1_0212	K15255	PIF1	ATP-dependent DNA helicase PIF1 [EC:3.6.4.12]
chr1	9071434	9076471	-	M.coruscus_chr1_0213	K08467	GPR157	G protein-coupled receptor 157
chr1	9082209	9104467	+	M.coruscus_chr1_0214	K14786	KRI1	protein KRI1
chr1	9145050	9161306	-	M.coruscus_chr1_0215	K05641	ABCA1	ATP-binding cassette, subfamily A (ABC1), member 1
chr1	9165496	9178095	+	M.coruscus_chr1_0216	K20776	BABAM	BRISC and BRCA1-A complex member 1
chr1	10048361	10071625	-	M.coruscus_chr1_0233	K09072	MSC	musculin (activated B-cell factor-1)
chr1	10077434	10089051	-	M.coruscus_chr1_0234	K00907	MYLK	myosin-light-chain kinase [EC:2.7.11.18]
chr1	10101406	10134841	-	M.coruscus_chr1_0235	K10393	KIF2_24	kinesin family member 2/24
chr1	10137053	10138773	+	M.coruscus_chr1_0236	K09935	ybiA	uncharacterized protein
chr1	15017845	15036124	-	M.coruscus_chr1_0365	K05164	IL17RA	interleukin 17 receptor A
chr1	27110095	27194875	+	M.coruscus_chr1_0681	K04239	HCRTR2	hypocretin (orexin) receptor 2
chr1	27203254	27205084	+	M.coruscus_chr1_0682	K21754	KCTD1_15	BTB/POZ domain-containing protein KCTD1/15
chr1	28465726	28490321	-	M.coruscus_chr1_0705	K17495	CSMD	CUB and sushi domain-containing protein"
chr1	29579414	29616211	-	M.coruscus_chr1_0725	K13730	inlA	internalin A
chr1	29641243	29643577	+	M.coruscus_chr1_0726	K09209	KLF10_11	krueppel-like factor 10/11
chr1	29662643	29757846	+	M.coruscus_chr1_0727	K10848	ERCC4	DNA excision repair protein ERCC-4 [EC:3.1.-.-]
chr1	29683632	29684459	-	M.coruscus_chr1_0728	K06883	K06883	uncharacterized protein
chr1	29760923	29766391	-	M.coruscus_chr1_0729	K03654	recQ	ATP-dependent DNA helicase RecQ [EC:3.6.4.12]
chr1	33815423	33847878	-	M.coruscus_chr1_0847	K04443	MAPKAPK2	mitogen-activated protein kinase-activated protein kinase 2 [EC:2.7.11.1]
chr1	33864316	33866043	+	M.coruscus_chr1_0848	K13190	RBM15	RNA-binding protein 15
chr1	33866073	33899549	+	M.coruscus_chr1_0849	K10305	FBXO25_32	F-box protein 25/32
chr1	33902678	33937028	-	M.coruscus_chr1_0850	K03283	HSPA1s	heat shock 70kDa protein 1/2/6/8
chr1	37790795	37827241	-	M.coruscus_chr1_0934	K06176	truD	tRNA pseudouridine13 synthase [EC:5.4.99.27]
chr1	37878698	37953235	-	M.coruscus_chr1_0936	K08794	CAMK1	calcium/calmodulin-dependent protein kinase I [EC:2.7.11.17]
chr1	39572438	39595767	+	M.coruscus_chr1_0985	K03949	NDUFA5	NADH dehydrogenase (ubiquinone) 1 alpha subcomplex subunit 5
chr1	39639459	39668532	-	M.coruscus_chr1_0987	K19919	CRISP1_2_3	cysteine-rich secretory protein
chr1	47634521	47635339	+	M.coruscus_chr1_1162	K00718	FUT1_2	galactoside 2-L-fucosyltransferase 1/2 [EC:2.4.1.69]
chr1	49213718	49246842	-	M.coruscus_chr1_1197	K05724	FGD5_6	FYVE, RhoGEF and PH domain containing 5/6"
chr1	49283246	49293339	-	M.coruscus_chr1_1198	K18327	REXO4	RNA exonuclease 4 [EC:3.1.-.-]
chr1	49299521	49323966	+	M.coruscus_chr1_1199	K14677	ACY1	aminoacylase [EC:3.5.1.14]
chr1	49336911	49425187	-	M.coruscus_chr1_1200	K19933	CADPS	calcium-dependent secretion activator
chr1	49858298	49979982	-	M.coruscus_chr1_1212	K11847	USP19	ubiquitin carboxyl-terminal hydrolase 19 [EC:3.4.19.12]
chr1	50001206	50018484	+	M.coruscus_chr1_1215	K15685	CBLL1	E3 ubiquitin-protein ligase Hakai [EC:2.3.2.27]
chr1	50030002	50067011	+	M.coruscus_chr1_1216	K10129	GTSE1	G-2 and S-phase expressed protein 1
chr1	52830164	52832832	+	M.coruscus_chr1_1275	K14639	SLC15A5	solute carrier family 15, member 5
chr1	52917260	52918546	-	M.coruscus_chr1_1277	K04874	KCNA1	potassium voltage-gated channel Shaker-related subfamily A member 1
chr1	53062015	53084121	+	M.coruscus_chr1_1283	K13444	SUMF1	formylglycine-generating enzyme [EC:1.8.3.7]
chr1	56691767	56692627	-	M.coruscus_chr1_1381	K18626	TCHH	trichohyalin
chr1	56698562	56699437	+	M.coruscus_chr1_1382	K09228	KRAB	KRAB domain-containing zinc finger protein
chr1	56707843	56725796	+	M.coruscus_chr1_1383	K11673	ACTR8	actin-related protein 8
chr1	56734862	56808183	-	M.coruscus_chr1_1384	K11757	PBRM1	protein polybromo-1
chr1	57372381	57378620	+	M.coruscus_chr1_1393	K04600	CELSR1	cadherin EGF LAG seven-pass G-type receptor 1
chr1	57388233	57390149	-	M.coruscus_chr1_1394	K08826	HIPK	homeodomain interacting protein kinase [EC:2.7.11.1]
chr1	57397595	57398650	-	M.coruscus_chr1_1398	K20493	LRRC16	leucine-rich repeat-containing protein 16
chr1	57488666	57612346	-	M.coruscus_chr1_1402	K12303	SLC17A9	MFS transporter, ACS family, solute carrier family 17 (sodium-dependent inorganic phosphate
chr1	58698739	58702582	+	M.coruscus_chr1_1425	K08073	PNKP	bifunctional polynucleotide phosphatase/kinase [EC:3.1.3.32 2.7.1.78]
chr1	58782375	58801435	-	M.coruscus_chr1_1427	K01599	hemE	uroporphyrinogen decarboxylase [EC:4.1.1.37]
chr1	58823456	58845145	-	M.coruscus_chr1_1428	K10753	ASF1	histone chaperone ASF1
chr1	58860385	58891242	+	M.coruscus_chr1_1430	K11143	DNAI2	dynein intermediate chain 2, axonemal"
chr1	58899993	59034617	-	M.coruscus_chr1_1431	K10638	UHRF1	E3 ubiquitin-protein ligase UHRF1 [EC:2.3.2.27]
chr1	58951347	58951790	+	M.coruscus_chr1_1432	K06689	UBE2D	ubiquitin-conjugating enzyme E2 D [EC:2.3.2.23]
chr1	59034792	59044199	+	M.coruscus_chr1_1433	K09828	DHCR24	Delta24-sterol reductase [EC:1.3.1.72 1.3.1.-]
chr1	59070796	59104119	-	M.coruscus_chr1_1435	K19801	PI4KB	phosphatidylinositol 4-kinase B [EC:2.7.1.67]
chr1	59216463	59221692	-	M.coruscus_chr1_1439	K20221	IPO4	importin-4
chr1	59234097	59262144	+	M.coruscus_chr1_1440	K10350	ZYG11	Zyg-11 protein homolog
chr1	59294673	59305180	-	M.coruscus_chr1_1441	K02993	RP-S7e	small subunit ribosomal protein S7e
chr1	59306383	59335820	+	M.coruscus_chr1_1442	K03469	rnhA	ribonuclease HI [EC:3.1.26.4]
chr1	59346597	59379415	-	M.coruscus_chr1_1443	K20166	TBC1D2B	TBC1 domain family member 2B
chr1	67307545	67353485	-	M.coruscus_chr1_1574	K05410	TBK1	TANK-binding kinase 1 [EC:2.7.11.10]
chr1	67399628	67400608	+	M.coruscus_chr1_1575	K07843	RASD1	RAS, dexamethasone-induced Ras-related protein 1"
chr1	69075348	69133928	+	M.coruscus_chr1_1604	K22144	TEME2	cell surface hyaluronidase [EC:3.2.1.35]
chr1	74629023	74629898	-	M.coruscus_chr1_1722	K15456	KTI12	protein KTI12
chr1	74635725	74686914	+	M.coruscus_chr1_1723	K06776	PTPRK	receptor-type tyrosine-protein phosphatase kappa [EC:3.1.3.48]
chr1	89985178	90063743	+	M.coruscus_chr1_2041	K16547	NEDD1	protein NEDD1
chr1	97308248	97562001	-	M.coruscus_chr1_2214	K06820	PLXNA	plexin A
chr1	106163818	106174260	+	M.coruscus_chr1_2407	K10436	MAPRE	microtubule-associated protein, RP/EB family"
chr1	106196852	106222941	-	M.coruscus_chr1_2408	K07939	ARF4	ADP-ribosylation factor 4
chr1	106242266	106251102	-	M.coruscus_chr1_2409	K10580	UBE2N	ubiquitin-conjugating enzyme E2 N [EC:2.3.2.23]
chr1	106266603	106272193	-	M.coruscus_chr1_2410	K09430	ELK3	ETS domain-containing protein Elk-3 (SRF accessory protein 2)
chr1	119172138	119338131	+	M.coruscus_chr1_2740	K22754	RNF213	E3 ubiquitin-protein ligase RNF213 [EC:2.3.2.27]
chr1	119378388	119384060	+	M.coruscus_chr1_2743	K18439	ARAP1	Arf-GAP with Rho-GAP domain, ANK repeat and PH domain-containing protein 1"
chr1	119832450	119920983	+	M.coruscus_chr1_2746	K18585	IF	intermediate filament protein if
chr1	131526094	131554941	-	M.coruscus_chr1_3053	K08892	FRK	fyn-related kinase [EC:2.7.10.2]
chr1	131615511	131639482	+	M.coruscus_chr1_3054	K22808	KANK	KN motif and ankyrin repeat domain-containing protein
chr1	150489350	150515912	-	M.coruscus_chr1_3504	K10104	FCN	ficolin
chr1	158466297	158497985	-	M.coruscus_chr1_3693	K16490	SPICE1	spindle and centriole-associated protein 1
chr1	158500107	158548565	+	M.coruscus_chr1_3694	K11647	SMARCA2_4	SWI/SNF-related matrix-associated actin-dependent regulator of chromatin subfamily A member
chr1	158556267	158580535	-	M.coruscus_chr1_3695	K14820	BRX1	ribosome biogenesis protein BRX1
chr1	158580991	158626779	+	M.coruscus_chr1_3696	K14322	PAIP1	polyadenylate-binding protein-interacting protein 1
chr1	166226666	166258123	+	M.coruscus_chr1_3912	K12666	OST1	oligosaccharyltransferase complex subunit alpha (ribophorin I)
chr1	166309547	166314176	+	M.coruscus_chr1_3914	K05312	CHRNN	nicotinic acetylcholine receptor, invertebrate"
chr1	166322415	166365683	-	M.coruscus_chr1_3915	K10955	MUC2	mucin-2
chr2	12704512	12705345	-	M.coruscus_chr2_0334	K16726	ANKRD17	ankyrin repeat domain-containing protein 17
chr2	12742532	12789478	-	M.coruscus_chr2_0335	K01183	E3.2.1.14	chitinase [EC:3.2.1.14]
chr2	12815253	12815825	-	M.coruscus_chr2_0336	K01867	WARS	tryptophanyl-tRNA synthetase [EC:6.1.1.2]
chr2	14658819	14666152	+	M.coruscus_chr2_0398	K20757	dthadh	threo-3-hydroxy-D-aspartate ammonia-lyase [EC:4.3.1.27]
chr2	14695889	14697129	+	M.coruscus_chr2_0399	K09668	LARGE	glycosyltransferase-like protein LARGE [EC:2.4.2.- 2.4.1.-]
chr2	14736540	14741868	-	M.coruscus_chr2_0400	K17302	COPB2	coatomer subunit beta'
chr2	32228977	32324890	-	M.coruscus_chr2_0803	K06762	CNTN4	contactin 4
chr2	32333797	32336979	-	M.coruscus_chr2_0804	K10159	TLR2	toll-like receptor 2
chr2	32421371	32431165	-	M.coruscus_chr2_0808	K04803	CHRNA1	nicotinic acetylcholine receptor alpha-1
chr2	34633055	34638125	-	M.coruscus_chr2_0863	K19983	EXOC1	exocyst complex component 1
chr2	45679821	45772773	-	M.coruscus_chr2_1113	K03626	EGD2	nascent polypeptide-associated complex subunit alpha
chr2	54586527	54591873	-	M.coruscus_chr2_1282	K02874	RP-L14	large subunit ribosomal protein L14
chr2	54597848	54601755	+	M.coruscus_chr2_1283	K14791	PWP1	periodic tryptophan protein 1
chr2	58234842	58236797	+	M.coruscus_chr2_1379	K04498	EP300	E1A/CREB-binding protein [EC:2.3.1.48]
chr2	71914020	71937710	+	M.coruscus_chr2_1653	K03033	PSMD3	26S proteasome regulatory subunit N3
chr2	71984867	72014710	+	M.coruscus_chr2_1654	K22388	NAB	NGFI-A-binding protein
chr2	73439851	73507184	-	M.coruscus_chr2_1684	K13172	SRRM2	serine/arginine repetitive matrix protein 2
chr2	84270686	84335063	+	M.coruscus_chr2_1919	K17353	TSPAN18	tetraspanin-18
chr2	84346988	84382701	-	M.coruscus_chr2_1920	K19041	RNF38_44	E3 ubiquitin-protein ligase RNF38/44 [EC:2.3.2.27]
chr2	85048304	85049662	+	M.coruscus_chr2_1941	K11997	TRIM2_3	tripartite motif-containing protein 2/3
chr2	85088924	85132463	+	M.coruscus_chr2_1943	K13210	FUBP	far upstream element-binding protein
chr2	85138870	85140252	-	M.coruscus_chr2_1944	K12021	TRIM45	tripartite motif-containing protein 45
chr2	87672197	87729835	+	M.coruscus_chr2_2007	K01187	malZ	alpha-glucosidase [EC:3.2.1.20]
chr2	87773506	87810370	-	M.coruscus_chr2_2010	K17635	RGL1	ral guanine nucleotide dissociation stimulator-like 1
chr2	87905136	87911338	-	M.coruscus_chr2_2013	K05754	ARPC5	actin related protein 2/3 complex, subunit 5"
chr2	87912632	87930730	+	M.coruscus_chr2_2014	K02918	RP-L35e	large subunit ribosomal protein L35e
chr2	94813098	94844212	+	M.coruscus_chr2_2158	K02133	ATPeF1B	F-type H+-transporting ATPase subunit beta [EC:3.6.3.14]"
chr2	94894063	94896865	-	M.coruscus_chr2_2159	K09070	TCF15	transcription factor 15
chr2	97425098	97453056	-	M.coruscus_chr2_2217	K12188	SNF8	ESCRT-II complex subunit VPS22
chr2	116352654	116396976	+	M.coruscus_chr2_2627	K08592	SENP1	sentrin-specific protease 1 [EC:3.4.22.68]
chr2	116413077	116442897	+	M.coruscus_chr2_2628	K19602	CERKL	ceramide kinase-like protein
chr2	116456105	116457778	+	M.coruscus_chr2_2629	K12035	TRIM71	tripartite motif-containing protein 71 [EC:2.3.2.27]
chr2	116462893	116480752	-	M.coruscus_chr2_2630	K02318	COASY	phosphopantetheine adenylyltransferase / dephospho-CoA kinase [EC:2.7.7.3 2.7.1.24]
chr2	123631551	123648802	+	M.coruscus_chr2_2791	K06493	ITGB3	integrin beta 3
chr2	123718216	123777204	+	M.coruscus_chr2_2792	K17461	RECK	reversion-inducing-cysteine-rich protein with kazal motifs
chr2	144813991	144975553	+	M.coruscus_chr2_3258	K06238	COL6A	collagen, type VI, alpha"
chr2	145889387	145906975	-	M.coruscus_chr2_3276	K04577	CALCRL	calcitonin receptor-like
chr2	146831802	146836655	+	M.coruscus_chr2_3301	K12797	CARD6	caspase recruitment domain-containing protein 6
chr3	11301409	11304891	+	M.coruscus_chr3_0249	K07296	ADIPOQ	adiponectin
chr3	11331999	11390131	-	M.coruscus_chr3_0252	K19984	EXOC5	exocyst complex component 5
chr3	25198166	25201307	-	M.coruscus_chr3_0615	K10695	RNF1_2	E3 ubiquitin-protein ligase RNF1/2 [EC:2.3.2.27]
chr3	25206830	25228189	-	M.coruscus_chr3_0616	K11494	RCBTB	RCC1 and BTB domain-containing protein
chr3	25232093	25254271	+	M.coruscus_chr3_0617	K10863	APTX	aprataxin [EC:3.1.11.7 3.1.11.8 3.1.12.2]
chr3	29477582	29639067	-	M.coruscus_chr3_0689	K08585	CAPNN	calpain, invertebrate [EC:3.4.22.-]"
chr3	33195158	33215796	-	M.coruscus_chr3_0799	K15168	MED25	mediator of RNA polymerase II transcription subunit 25
chr3	33304542	33315040	-	M.coruscus_chr3_0801	K07130	kynB	arylformamidase [EC:3.5.1.9]
chr3	42238156	42251753	-	M.coruscus_chr3_1020	K07374	TUBA	tubulin alpha
chr3	42270539	42325520	-	M.coruscus_chr3_1021	K17341	HMCN	hemicentin
chr3	46759265	46796507	+	M.coruscus_chr3_1136	K18188	PET117	protein PET117
chr3	49866235	49930936	-	M.coruscus_chr3_1224	K05126	RET	proto-oncogene tyrosine-protein kinase Ret [EC:2.7.10.1]
chr3	49941235	49997325	+	M.coruscus_chr3_1225	K17916	KIF16B	kinesin family member 16B
chr3	50048415	50063102	-	M.coruscus_chr3_1227	K20281	GCC1	GRIP and coiled-coil domain-containing protein 1
chr3	58220578	58240291	-	M.coruscus_chr3_1435	K02983	RP-S30e	small subunit ribosomal protein S30e
chr3	58242251	58382835	+	M.coruscus_chr3_1437	K10667	RNF8	E3 ubiquitin-protein ligase RNF8 [EC:2.3.2.27]
chr3	67704965	67711544	-	M.coruscus_chr3_1675	K10745	RNASEH2C	ribonuclease H2 subunit C
chr3	67730246	67777913	-	M.coruscus_chr3_1677	K20191	HPS5	Hermansky-Pudlak syndrome 5 protein
chr3	74720148	74765171	+	M.coruscus_chr3_1849	K02183	CALM	calmodulin
chr3	74818960	74828498	+	M.coruscus_chr3_1850	K03909	TFPI	tissue factor pathway inhibitor
chr3	77046682	77174191	-	M.coruscus_chr3_1897	K14676	NTE	lysophospholipid hydrolase [EC:3.1.1.5]
chr3	77176118	77212830	+	M.coruscus_chr3_1898	K09592	EGLN	hypoxia-inducible factor prolyl hydroxylase [EC:1.14.11.29]
chr3	79963034	79994836	-	M.coruscus_chr3_1959	K12028	TRIM59	tripartite motif-containing protein 59
chr3	80003059	80009937	+	M.coruscus_chr3_1960	K04365	BRAF	B-Raf proto-oncogene serine/threonine-protein kinase [EC:2.7.11.1]
chr3	80034781	80054310	+	M.coruscus_chr3_1961	K11394	PRODH2	hydroxyproline dehydrogenase [EC:1.5.5.3]
chr3	97769431	97789362	-	M.coruscus_chr3_2373	K05882	E1.1.1.91	aryl-alcohol dehydrogenase (NADP+) [EC:1.1.1.91]
chr3	97840574	97913307	+	M.coruscus_chr3_2375	K09637	TMPRSS6	transmembrane protease serine 6 [EC:3.4.21.-]
chr3	114255952	114258999	+	M.coruscus_chr3_2807	K03025	RPC6	DNA-directed RNA polymerase III subunit RPC6
chr3	114284676	114415611	-	M.coruscus_chr3_2809	K16506	FAT1_2_3	protocadherin Fat 1/2/3
chr3	117634202	117679526	+	M.coruscus_chr3_2876	K17341	HMCN	hemicentin
chr3	120161246	120205052	+	M.coruscus_chr3_2922	K02602	CPEB	cytoplasmic polyadenylation element-binding protein
chr3	129928793	129983457	-	M.coruscus_chr3_3131	K11657	RSF1	remodeling and spacing factor 1
chr3	130045977	130168065	-	M.coruscus_chr3_3135	K20840	SLC46A3	MFS transporter, PCFT/HCP family, solute carrier family 46, member 3"
chr4	11238237	11248077	-	M.coruscus_chr4_0275	K09375	LHX6_8	LIM homeobox protein 6/8
chr4	11253413	11256418	-	M.coruscus_chr4_0276	K09375	LHX6_8	LIM homeobox protein 6/8
chr4	11272851	11295815	-	M.coruscus_chr4_0277	K09375	LHX6_8	LIM homeobox protein 6/8
chr4	11296483	11327329	-	M.coruscus_chr4_0278	K10609	CUL4	cullin 4
chr4	11346257	11414573	+	M.coruscus_chr4_0279	K12816	CDC40	pre-mRNA-processing factor 17
chr4	11909341	11917423	+	M.coruscus_chr4_0301	K03006	RPB1	DNA-directed RNA polymerase II subunit RPB1 [EC:2.7.7.6]
chr4	11938405	11946082	-	M.coruscus_chr4_0302	K05195	GLRA3	glycine receptor alpha-3
chr4	12010120	12034555	-	M.coruscus_chr4_0303	K22017	MUC4	mucin-4
chr4	12888087	12932971	+	M.coruscus_chr4_0322	K04194	CCKAR	cholecystokinin A receptor
chr4	15025692	15026288	+	M.coruscus_chr4_0372	K06578	LU	Lutheran blood group glycoprotein
chr4	15029852	15083071	+	M.coruscus_chr4_0374	K10380	ANK	ankyrin
chr4	15042381	15069494	-	M.coruscus_chr4_0375	K20196	KIF3B	kinesin family member 3B
chr4	15090999	15120424	-	M.coruscus_chr4_0376	K01204	NAGA	alpha-N-acetylgalactosaminidase [EC:3.2.1.49]
chr4	21160449	21162299	+	M.coruscus_chr4_0531	K18744	CAPRIN2	caprin-2
chr4	21167485	21204824	-	M.coruscus_chr4_0532	K00121	frmA	S-(hydroxymethyl)glutathione dehydrogenase / alcohol dehydrogenase [EC:1.1.1.284 1.1.1.1]
chr4	21206138	21226662	+	M.coruscus_chr4_0533	K06560	MRC	mannose receptor, C type"
chr4	21237395	21271420	-	M.coruscus_chr4_0534	K10070	CLEC1B	C-type lectin domain family 1 member B
chr4	21304802	21324269	+	M.coruscus_chr4_0537	K06721	CLEC10A	C-type lectin domain family 10 member A
chr4	24270140	24276021	-	M.coruscus_chr4_0613	K13514	LPGAT1	lysophosphatidylglycerol acyltransferase 1 [EC:2.3.1.-]
chr4	26018451	26061840	-	M.coruscus_chr4_0659	K11204	GCLC	glutamate--cysteine ligase catalytic subunit [EC:6.3.2.2]
chr4	26074531	26091013	+	M.coruscus_chr4_0660	K00311	ETFDH	electron-transferring-flavoprotein dehydrogenase [EC:1.5.5.1]
chr4	26091094	26109442	+	M.coruscus_chr4_0661	K00311	ETFDH	electron-transferring-flavoprotein dehydrogenase [EC:1.5.5.1]"
chr4	26123477	26141204	+	M.coruscus_chr4_0662	K20796	PRDM7_9	histone-lysine N-methyltransferase PRDM7/9 [EC:2.1.1.43]
chr4	33350025	33456457	+	M.coruscus_chr4_0835	K10595	HERC2	E3 ubiquitin-protein ligase HERC2 [EC:2.3.2.26]
chr4	43634680	43700493	-	M.coruscus_chr4_1081	K20231	DOS	protein daughter of sevenless
chr4	43718984	43742598	+	M.coruscus_chr4_1082	K08582	CAPN15	calpain-15 [EC:3.4.22.-]
chr4	43776751	43779264	-	M.coruscus_chr4_1084	K19479	COL10A	collagen, type X, alpha"
chr4	46313767	46434132	+	M.coruscus_chr4_1142	K08175	NAGLT1	MFS transporter, FHS family, Na+ dependent glucose transporter 1"
chr4	46366626	46374185	-	M.coruscus_chr4_1143	K04393	CDC42	cell division control protein 42
chr4	58872997	58999998	+	M.coruscus_chr4_1429	K08132	COL12A	collagen, type XII, alpha"
chr4	59029724	59054082	+	M.coruscus_chr4_1432	K18273	TECTA	alpha-tectorin
chr4	59123727	59125175	+	M.coruscus_chr4_1433	K00699	UGT	glucuronosyltransferase [EC:2.4.1.17]
chr4	59407781	59409925	-	M.coruscus_chr4_1439	K05398	TLR1	toll-like receptor 1
chr4	59426049	59430112	-	M.coruscus_chr4_1440	K11701	HRR1	helicase required for RNAi-mediated heterochromatin assembly 1 [EC:3.6.4.13]
chr4	61174140	61179870	+	M.coruscus_chr4_1490	K07818	PRF1	perforin 1
chr4	61195903	61208049	-	M.coruscus_chr4_1491	K09216	OVOL	ovo
chr4	61587511	61596829	-	M.coruscus_chr4_1502	K07575	MCTS	PUA domain protein
chr4	61629943	61636810	-	M.coruscus_chr4_1504	K15101	SLC25A2_15	solute carrier family 25 (mitochondrial ornithine transporter) member 2/15
chr4	62395202	62404909	+	M.coruscus_chr4_1515	K05820	hcaT	MFS transporter, PPP family, 3-phenylpropionic acid transporter"
chr4	64587008	64625695	+	M.coruscus_chr4_1573	K22156	JADE3	protein Jade-3
chr4	64643963	64649419	-	M.coruscus_chr4_1575	K05106	EPHA5	Eph receptor A5 [EC:2.7.10.1]
chr4	64758097	64775301	+	M.coruscus_chr4_1578	K11316	SUPT7L	STAGA complex 65 subunit gamma
chr4	64783048	64786194	-	M.coruscus_chr4_1581	K13213	MATR3	matrin 3
chr4	78262701	78310938	-	M.coruscus_chr4_1886	K21440	ANKRD50	ankyrin repeat domain-containing protein 50
chr4	82277847	82305262	-	M.coruscus_chr4_1951	K16817	PLA2G16	HRAS-like suppressor 3 [EC:3.1.1.32 3.1.1.4]
chr4	83191115	83271028	-	M.coruscus_chr4_1964	K02599	NOTCH1	Notch 1
chr4	96303194	96310817	-	M.coruscus_chr4_2244	K09636	TMPRSS5	transmembrane protease serine 5 [EC:3.4.21.-]
chr4	96317396	96364737	-	M.coruscus_chr4_2245	K04978	TRPM3	transient receptor potential cation channel subfamily M member 3
chr4	96379827	96427983	+	M.coruscus_chr4_2247	K04978	TRPM3	transient receptor potential cation channel subfamily M member 3
chr4	121166761	121227072	+	M.coruscus_chr4_2808	K12037	TRIM75	tripartite motif-containing protein 75
chr4	121332691	121342407	-	M.coruscus_chr4_2810	K07424	CYP3A	cytochrome P450 family 3 subfamily A [EC:1.14.14.1]
chr4	129878250	129879799	+	M.coruscus_chr4_3007	K13912	DMBT1	deleted in malignant brain tumors 1 protein
chr4	129897418	129898753	+	M.coruscus_chr4_3008	K00771	XYLT	protein xylosyltransferase [EC:2.4.2.26]
chr5	5409233	5523456	+	M.coruscus_chr5_0141	K19360	NPHP3	nephrocystin-3
chr5	23925489	23931936	+	M.coruscus_chr5_0559	K07408	CYP1A1	cytochrome P450 family 1 subfamily A polypeptide 1 [EC:1.14.14.1]
chr5	23989744	24007866	-	M.coruscus_chr5_0563	K00059	fabG	3-oxoacyl-[acyl-carrier protein] reductase [EC:1.1.1.100]
chr5	24046276	24056549	-	M.coruscus_chr5_0564	K09361	BARX	BarH-like homeobox
chr5	52189578	52203717	+	M.coruscus_chr5_1210	K11428	SETD8	histone-lysine N-methyltransferase SETD8 [EC:2.1.1.43]
chr5	52211984	52215223	-	M.coruscus_chr5_1211	K11251	H2A	histone H2A
chr5	52215500	52215775	+	M.coruscus_chr5_1212	K11252	H2B	histone H2B
chr5	52216668	52216979	-	M.coruscus_chr5_1213	K11254	H4	histone H4
chr5	52241252	52251907	-	M.coruscus_chr5_1216	K22370	AREL1	apoptosis-resistant E3 ubiquitin protein ligase 1 [EC:2.3.2.26]
chr5	52258185	52270826	-	M.coruscus_chr5_1217	K22371	G2H3	G2/M phase-specific E3 ubiquitin-protein ligase [EC:2.3.2.26]
chr5	88351041	88351877	+	M.coruscus_chr5_2030	K04808	CHRNA6	nicotinic acetylcholine receptor alpha-6
chr5	95971375	95973018	+	M.coruscus_chr5_2188	K19761	GGACT	gamma-glutamylaminecyclotransferase [EC:2.3.2.-]
chr5	95979870	95982741	+	M.coruscus_chr5_2189	K07847	REM1	Rad and Gem related GTP binding protein 1
chr5	96212188	96295491	-	M.coruscus_chr5_2195	K12183	TSG101	ESCRT-I complex subunit TSG101
chr5	96219842	96267654	+	M.coruscus_chr5_2196	K10504	ZBTB25	zinc finger and BTB domain-containing protein 25
chr5	105959975	105984752	+	M.coruscus_chr5_2421	K16475	LRRCC1	leucine-rich repeat and coiled-coil domain-containing protein 1
chr5	105988574	106023047	+	M.coruscus_chr5_2422	K01596	E4.1.1.32	phosphoenolpyruvate carboxykinase (GTP) [EC:4.1.1.32]"
chr5	106129913	106131766	-	M.coruscus_chr5_2425	K13708	DOCK1	dedicator of cytokinesis protein 1
chr5	106139323	106141020	-	M.coruscus_chr5_2427	K05673	ABCC4	ATP-binding cassette, subfamily C (CFTR/MRP), member 4"
chr5	118031943	118039943	+	M.coruscus_chr5_2735	K11163	DHRS1	dehydrogenase/reductase SDR family member 1 [EC:1.1.-.-]
chr6	9753527	9786891	-	M.coruscus_chr6_0234	K06467	CD22	CD22 antigen
chr6	10173000	10203478	-	M.coruscus_chr6_0244	K16680	ED	echinoid
chr6	15886323	15932995	-	M.coruscus_chr6_0350	K12323	ANPRA	atrial natriuretic peptide receptor A [EC:4.6.1.2]
chr6	15922871	15932695	+	M.coruscus_chr6_0351	K09657	B4GALNT4	beta-1,4-N-acetylgalactosaminyltransferase 4 [EC:2.4.1.244]"
chr6	15971494	15994570	+	M.coruscus_chr6_0353	K01593	DDC	aromatic-L-amino-acid/L-tryptophan decarboxylase [EC:4.1.1.28 4.1.1.105]
chr6	21947845	21992858	-	M.coruscus_chr6_0511	K05038	SLC6A5_9	solute carrier family 6 (neurotransmitter transporter, amino acid) member 5/7/9/14"
chr6	26558687	26581062	+	M.coruscus_chr6_0601	K06672	SCC2	cohesin loading factor subunit SCC2
chr6	40179897	40187495	-	M.coruscus_chr6_0921	K04691	hhoB	serine protease DegS [EC:3.4.21.-]
chr6	40205291	40236137	+	M.coruscus_chr6_0922	K14971	NCOA6	nuclear receptor coactivator 6
chr6	40268166	40283586	-	M.coruscus_chr6_0923	K08026	ONECUT1	one cut domain, family member 1, hepatocyte nuclear factor 6"
chr6	58559057	58584465	-	M.coruscus_chr6_1339	K04994	MCOLN3	mucolipin 3
chr6	58650219	58716757	-	M.coruscus_chr6_1342	K05665	ABCC1	ATP-binding cassette, subfamily C (CFTR/MRP), member 1"
chr6	58834485	58908189	+	M.coruscus_chr6_1347	K21797	SAC1	phosphatidylinositol 4-phosphatase [EC:3.1.3.-]
chr6	68311477	68341502	+	M.coruscus_chr6_1547	K08630	ADAMTS16	a disintegrin and metalloproteinase with thrombospondin motifs 16 [EC:3.4.24.-]
chr6	68346055	68370700	-	M.coruscus_chr6_1548	K03141	TFIIH1	transcription initiation factor TFIIH subunit 1
chr6	69528882	69559936	-	M.coruscus_chr6_1564	K03989	C4	complement component 4
chr6	78952756	78955179	+	M.coruscus_chr6_1775	K04437	FLNA	filamin
chr6	79280258	79314003	+	M.coruscus_chr6_1786	K06255	HSPG2	heparan sulfate proteoglycan 2 (perlecan)
chr6	79337451	79350544	-	M.coruscus_chr6_1787	K06777	PTPRD	receptor-type tyrosine-protein phosphatase delta [EC:3.1.3.48]
chr6	79386323	79430045	-	M.coruscus_chr6_1788	K10104	FCN	ficolin
chr6	91062807	91082351	-	M.coruscus_chr6_2054	K01047	PLA2G	secretory phospholipase A2 [EC:3.1.1.4]
chr6	98543843	98666663	-	M.coruscus_chr6_2202	K01349	FURIN	furin [EC:3.4.21.75]
chr6	112060553	112067166	+	M.coruscus_chr6_2511	K08023	LTBP2_3_4	latent transforming growth factor beta binding protein 2/3/4
chr6	121620267	121652420	-	M.coruscus_chr6_2708	K04988	PKD1L2	polycystin 1L2
chr6	123005863	123060257	-	M.coruscus_chr6_2736	K15502	ANKRD28	serine/threonine-protein phosphatase 6 regulatory ankyrin repeat subunit A
chr7	22467160	22531252	-	M.coruscus_chr7_0525	K13131	DDX20	ATP-dependent RNA helicase DDX20 [EC:3.6.4.13]
chr7	22552721	22567011	+	M.coruscus_chr7_0530	K10766	ALKBH4	alkylated DNA repair protein alkB homolog 4 [EC:1.14.11.-]
chr7	22588705	22589995	+	M.coruscus_chr7_0531	K04887	KCNC1	potassium voltage-gated channel Shaw-related subfamily C member 1
chr7	35860258	35889602	-	M.coruscus_chr7_0856	K14445	SLC13A2_3_5	solute carrier family 13 (sodium-dependent dicarboxylate transporter), member 2/3/5"
chr7	35920587	35923069	+	M.coruscus_chr7_0859	K00476	ASPH	aspartate beta-hydroxylase [EC:1.14.11.16]
chr7	55043218	55054867	-	M.coruscus_chr7_1276	K16628	COL7A	collagen, type VII, alpha"
chr7	55212172	55249858	-	M.coruscus_chr7_1283	K05494	IL17F	interleukin 17F
chr7	57163868	57221554	+	M.coruscus_chr7_1333	K01315	PLG	plasminogen [EC:3.4.21.7]
chr7	57222012	57244686	+	M.coruscus_chr7_1335	K08606	MEP1B	meprin B [EC:3.4.24.63]
chr7	57330031	57361038	-	M.coruscus_chr7_1337	K10352	MYH9s	myosin heavy chain
chr7	57363889	57408470	+	M.coruscus_chr7_1338	K10644	CHFR	E3 ubiquitin-protein ligase CHFR [EC:2.3.2.27]
chr7	61968725	62012341	-	M.coruscus_chr7_1425	K11810	SLC16A12	MFS transporter, MCP family, solute carrier family 16 (monocarboxylic acid transporters), me
chr7	67257590	67264654	-	M.coruscus_chr7_1537	K16588	HAUS5	HAUS augmin-like complex subunit 5
chr7	72265248	72298593	+	M.coruscus_chr7_1657	K22584	TIMP4	metalloproteinase inhibitor 4
chr7	81351629	81352126	-	M.coruscus_chr7_1879	K14825	TMED5	p24 family protein gamma-2
chr7	83448155	83472879	+	M.coruscus_chr7_1925	K07426	CYP4B1	cytochrome P450 family 4 subfamily B polypeptide 1 [EC:1.14.14.1]
chr7	83569131	83571035	-	M.coruscus_chr7_1927	K17834	MB21D1	cyclic GMP-AMP synthase [EC:2.7.7.86]
chr7	83588062	83589237	+	M.coruscus_chr7_1928	K19470	C1QTNF1_6_8	complement C1q tumor necrosis factor-related protein 6
chr7	86246828	86247328	-	M.coruscus_chr7_2000	K10160	TLR4	toll-like receptor 4
chr7	91645200	91658129	+	M.coruscus_chr7_2108	K05286	PIGB	phosphatidylinositol glycan, class B [EC:2.4.1.-]"
chr7	91833834	91857908	+	M.coruscus_chr7_2115	K09453	SNAPC4	snRNA-activating protein complex subunit 4
chr7	91904655	91916737	+	M.coruscus_chr7_2117	K13675	B3GALTL	UDP-glucose:O-linked fucose beta-1,3-glucosyltransferase [EC:2.4.1.-]"
chr7	99152398	99188300	-	M.coruscus_chr7_2317	K17548	PKDCC	protein kinase domain-containing protein, cytoplasmic"
chr7	99194822	99198204	-	M.coruscus_chr7_2318	K08834	MYO3	myosin III [EC:2.7.11.1]
chr7	99932295	99973749	-	M.coruscus_chr7_2335	K20692	GNBP3	gram-negative bacteria-binding protein 3
chr7	100033855	100051900	-	M.coruscus_chr7_2337	K16526	AKAP10	A-kinase anchor protein 10"
chr7	100084701	100102147	+	M.coruscus_chr7_2341	K08750	FABP1	fatty acid-binding protein 1, liver"
chr7	101843412	101895912	+	M.coruscus_chr7_2392	K00710	GALNT	polypeptide N-acetylgalactosaminyltransferase [EC:2.4.1.41]
chr7	106199781	106221520	+	M.coruscus_chr7_2491	K00073	allD	ureidoglycolate dehydrogenase (NAD+) [EC:1.1.1.350]
chr7	106237236	106255406	-	M.coruscus_chr7_2492	K17341	HMCN	hemicentin
chr7	106257560	106258396	+	M.coruscus_chr7_2493	K06530	CD109	CD109 antigen
chr8	484117	496779	-	M.coruscus_chr8_0010	K04424	ZAK	sterile alpha motif and leucine zipper containing kinase AZK [EC:2.7.11.25]
chr8	520428	525757	-	M.coruscus_chr8_0011	K10447	KLHL9_13	kelch-like protein 9/13
chr8	1556385	1565451	+	M.coruscus_chr8_0038	K19325	ZNF592	zinc finger protein 592
chr8	1595558	1603148	+	M.coruscus_chr8_0039	K10028	DDT	D-dopachrome decarboxylase [EC:4.1.1.84]
chr8	1608655	1635070	+	M.coruscus_chr8_0040	K10028	DDT	D-dopachrome decarboxylase [EC:4.1.1.84]
chr8	7215659	7221038	-	M.coruscus_chr8_0167	K07967	B4GALT2	beta-1,4-galactosyltransferase 2 [EC:2.4.1.22 2.4.1.90 2.4.1.38 2.4.1.-]"
chr8	7231936	7236342	-	M.coruscus_chr8_0168	K03183	ubiE	demethylmenaquinone methyltransferase / 2-methoxy-6-polyprenyl-1,4-benzoquinol methylase [EC
chr8	7293453	7324512	+	M.coruscus_chr8_0169	K07553	B4GALT6	beta-1,4-galactosyltransferase 6 [EC:2.4.1.274]
chr8	7338134	7396562	-	M.coruscus_chr8_0170	K12397	AP3B	AP-3 complex subunit beta
chr8	8183637	8233552	-	M.coruscus_chr8_0185	K14735	HEPH	hephaestin [EC:1.16.3.1]
chr8	8938321	8953067	+	M.coruscus_chr8_0197	K20477	RGP1	RAB6A-GEF complex partner protein 2
chr8	8959266	8963988	-	M.coruscus_chr8_0198	K17654	TRMT10C	mitochondrial ribonuclease P protein 1 [EC:2.1.1.-]
chr8	9039489	9040667	+	M.coruscus_chr8_0199	K22815	Oct-TyrR	octopamine/tyramine receptor
chr8	9077342	9078517	+	M.coruscus_chr8_0200	K05281	IFR	2'-hydroxyisoflavone reductase [EC:1.3.1.45]
chr8	9082882	9131426	-	M.coruscus_chr8_0201	K13116	DDX41	ATP-dependent RNA helicase DDX41 [EC:3.6.4.13]
chr8	13210641	13281664	-	M.coruscus_chr8_0304	K08202	SLC22A4_5	MFS transporter, OCT family, solute carrier family 22 (organic cation transporter), member 4
chr8	13321884	13373709	-	M.coruscus_chr8_0305	K05323	KCNKN	potassium channel subfamily K, invertebrate"
chr8	21461155	21522426	+	M.coruscus_chr8_0477	K06640	ATR	serine/threonine-protein kinase ATR [EC:2.7.11.1]
chr8	21527926	21533149	-	M.coruscus_chr8_0478	K17409	MRPS30	small subunit ribosomal protein S30"
chr8	21533261	21546115	+	M.coruscus_chr8_0479	K18674	GALK2	N-acetylgalactosamine kinase [EC:2.7.1.157]
chr8	35479726	35618561	-	M.coruscus_chr8_0780	K20989	DUR3	urea-proton symporter
chr8	35563768	35593716	+	M.coruscus_chr8_0781	K12373	HEXA_B	hexosaminidase [EC:3.2.1.52]
chr8	35661263	35753008	+	M.coruscus_chr8_0782	K11125	SMG5	protein SMG5
chr8	48663225	48676281	+	M.coruscus_chr8_1064	K16910	PTPRQ	receptor-type tyrosine-protein phosphatase Q [EC:3.1.3.48]
chr8	49718142	49768825	-	M.coruscus_chr8_1089	K22698	SEY1	protein SEY1 [EC:3.6.5.-]
chr8	49806732	49808803	-	M.coruscus_chr8_1092	K13171	SRRM1	serine/arginine repetitive matrix protein 1
chr8	54346061	54396709	+	M.coruscus_chr8_1200	K20091	CHD2	chromodomain-helicase-DNA-binding protein 2 [EC:3.6.4.12]
chr8	54480858	54490792	-	M.coruscus_chr8_1203	K14026	SEL1	SEL1 protein
chr8	78819127	78821201	+	M.coruscus_chr8_1717	K08106	CHST15	N-acetylgalactosamine 4-sulfate 6-O-sulfotransferase [EC:2.8.2.33]
chr8	118114230	118139256	-	M.coruscus_chr8_2584	K05769	ARHGEF4_29	Rho guanine nucleotide exchange factor 4/29
chr8	118154488	118207220	-	M.coruscus_chr8_2585	K15340	DCLRE1A	DNA cross-link repair 1A protein
chr9	1754147	1775557	-	M.coruscus_chr9_0043	K12470	SH3KBP1	SH3 domain-containing kinase-binding protein 1
chr9	8749119	8762871	-	M.coruscus_chr9_0170	K06826	NID	nidogen (entactin)
chr9	25701373	25743046	+	M.coruscus_chr9_0606	K02295	CRY	cryptochrome
chr9	25763836	25765032	-	M.coruscus_chr9_0607	K12461	FRS2	fibroblast growth factor receptor substrate 2
chr9	25797782	25807417	+	M.coruscus_chr9_0608	K01436	yhaA	amidohydrolase [EC:3.5.1.-]
chr9	26838647	26840230	-	M.coruscus_chr9_0630	K10461	KLHL24_35	kelch-like protein 24/35
chr9	26865400	26926177	-	M.coruscus_chr9_0631	K19674	WDR35	WD repeat-containing protein 35
chr9	28104627	28130198	+	M.coruscus_chr9_0668	K02350	REV3L	DNA polymerase zeta [EC:2.7.7.7]
chr9	28214497	28228073	+	M.coruscus_chr9_0671	K22614	NLRC3	NLR family CARD domain-containing protein 3
chr9	28980312	28982504	-	M.coruscus_chr9_0691	K05401	TLR3	toll-like receptor 3
chr9	34893881	34914662	+	M.coruscus_chr9_0825	K01578	MLYCD	malonyl-CoA decarboxylase [EC:4.1.1.9]"
chr9	36276547	36281053	-	M.coruscus_chr9_0869	K00868	pdxK	pyridoxine kinase [EC:2.7.1.35]
chr9	36283087	36283695	-	M.coruscus_chr9_0870	K10054	PML	probable transcription factor PML
chr9	36313513	36365702	+	M.coruscus_chr9_0872	K00019	BDH1	3-hydroxybutyrate dehydrogenase [EC:1.1.1.30]
chr9	36416721	36467938	+	M.coruscus_chr9_0873	K04594	ADGRL3	latrophilin 3
chr9	37089188	37092849	+	M.coruscus_chr9_0890	K05702	AF6	afadin
chr9	37216931	37257440	+	M.coruscus_chr9_0892	K01365	CTSL	cathepsin L [EC:3.4.22.15]
chr9	39913291	39930998	+	M.coruscus_chr9_0956	K15107	SLC25A18_22	solute carrier family 25 (mitochondrial glutamate transporter), member 18/22"
chr9	39964473	39965666	+	M.coruscus_chr9_0958	K10297	FBXO11	F-box protein 11
chr9	39991705	40025494	-	M.coruscus_chr9_0960	K02888	RP-L21	large subunit ribosomal protein L21"
chr9	41522816	41562038	-	M.coruscus_chr9_0995	K05212	GRIN2D	glutamate receptor ionotropic, NMDA 2D"
chr9	41581622	41585571	-	M.coruscus_chr9_0996	K05631	AIP3	atrophin-1 interacting protein 3 (BAI1-associated protein 1)"
chr9	41605972	41625416	-	M.coruscus_chr9_0997	K21270	ChuaMOX	(R)-mandelonitrile oxidase [EC:1.1.3.49]
chr9	41667412	41697733	-	M.coruscus_chr9_0999	K03068	LRP5_6	low density lipoprotein receptor-related protein 5/6
chr9	42626296	42646213	-	M.coruscus_chr9_1015	K19871	SALL	sal-like protein
chr9	44652423	44653720	+	M.coruscus_chr9_1054	K14819	DUSP12	dual specificity phosphatase 12 [EC:3.1.3.16 3.1.3.48]
chr9	44709942	44735604	-	M.coruscus_chr9_1055	K05052	NMUR1	neuromedin U receptor 1
chr9	45449180	45487822	+	M.coruscus_chr9_1067	K12603	CNOT6	CCR4-NOT transcription complex subunit 6 [EC:3.1.13.4]
chr9	48551917	48553050	+	M.coruscus_chr9_1128	K04282	TRHR	thyrotropin-releasing hormone receptor
chr9	49231582	49261095	-	M.coruscus_chr9_1145	K19970	NT5E	5'-nucleotidase [EC:3.1.3.5]
chr9	49882800	50008392	-	M.coruscus_chr9_1162	K14572	MDN1	midasin
chr9	56171434	56176096	-	M.coruscus_chr9_1291	K07441	ALG14	beta-1,4-N-acetylglucosaminyltransferase [EC:2.4.1.141]"
chr9	56191428	56204602	+	M.coruscus_chr9_1292	K01764	HCCS	cytochrome c heme-lyase [EC:4.4.1.17]
chr9	56216087	56227947	-	M.coruscus_chr9_1293	K00643	E2.3.1.37	5-aminolevulinate synthase [EC:2.3.1.37]"
chr9	56255671	56263066	+	M.coruscus_chr9_1294	K01045	PON	arylesterase / paraoxonase [EC:3.1.1.2 3.1.8.1]
chr9	57551062	57604898	-	M.coruscus_chr9_1326	K15261	PARP10_14_15	poly [ADP-ribose] polymerase 10/14/15 [EC:2.4.2.30]
chr9	59479490	59479699	+	M.coruscus_chr9_1370	K17513	CLEC17A	C-type lectin superfamily 17 member A
chr9	63275937	63306634	+	M.coruscus_chr9_1461	K12735	PPIL4	peptidyl-prolyl cis-trans isomerase-like 4 [EC:5.2.1.8]
chr9	74272082	74282669	+	M.coruscus_chr9_1691	K15503	ANKRD44	serine/threonine-protein phosphatase 6 regulatory ankyrin repeat subunit B
chr9	77747808	77838905	-	M.coruscus_chr9_1782	K08120	ASPN	asporin
chr9	80742188	80755692	-	M.coruscus_chr9_1865	K15172	SUPT5H	transcription elongation factor SPT5
chr9	81264894	81276121	+	M.coruscus_chr9_1886	K16551	AKAP9	A-kinase anchor protein 9
chr9	84271588	84279857	-	M.coruscus_chr9_1962	K15185	AFF4	AF4/FMR2 family member 4
chr9	95237546	95323357	-	M.coruscus_chr9_2206	K00500	phhA	phenylalanine-4-hydroxylase [EC:1.14.16.1]
chr9	95381981	95448992	+	M.coruscus_chr9_2207	K17572	ARFGEF3	brefeldin A-inhibited guanine nucleotide-exchange protein 3
chr10	8926306	8938087	+	M.coruscus_chr10_0219	K21873	FAM208A	protein TASOR
chr10	8955119	8969756	-	M.coruscus_chr10_0220	K05637	LAMA1_2	laminin, alpha 1/2"
chr10	8979218	8995279	+	M.coruscus_chr10_0221	K13044	HNRNPABD	heterogeneous nuclear ribonucleoprotein A/B/D
chr10	10563673	10564395	+	M.coruscus_chr10_0264	K13956	IPP	actin-binding protein IPP
chr10	10569678	10570400	+	M.coruscus_chr10_0265	K10445	KLHL7	kelch-like protein 7
chr10	10627308	10651598	-	M.coruscus_chr10_0267	K03331	DCXR	L-xylulose reductase [EC:1.1.1.10]
chr10	10657250	10672238	+	M.coruscus_chr10_0268	K15979	SND1	staphylococcal nuclease domain-containing protein 1
chr10	10699933	10717722	+	M.coruscus_chr10_0269	K12490	ARAP3	Arf-GAP with Rho-GAP domain, ANK repeat and PH domain-containing protein 3"
chr10	15423489	15434692	-	M.coruscus_chr10_0377	K01135	ARSB	arylsulfatase B [EC:3.1.6.12]
chr10	15503636	15561245	-	M.coruscus_chr10_0378	K00727	GCNT1	beta-1,3-galactosyl-O-glycosyl-glycoprotein beta-1,6-N-acetylglucosaminyltransferase [EC:2.4
chr10	16417964	16426650	+	M.coruscus_chr10_0398	K11463	SUZ12	polycomb protein SUZ12
chr10	18107097	18132704	+	M.coruscus_chr10_0430	K01202	GALC	galactosylceramidase [EC:3.2.1.46]
chr10	21894877	21943111	+	M.coruscus_chr10_0521	K19914	SYT15	synaptotagmin-15
chr10	23284393	23290264	-	M.coruscus_chr10_0554	K04224	TACR3	tachykinin receptor 3
chr10	23294490	23324307	+	M.coruscus_chr10_0555	K12349	ASAH2	neutral ceramidase [EC:3.5.1.23]
chr10	23343018	23355041	-	M.coruscus_chr10_0556	K09288	CCDC6	coiled-coil domain-containing protein 6
chr10	23383340	23391842	-	M.coruscus_chr10_0558	K18055	HIF1AN	hypoxia-inducible factor 1-alpha inhibitor (HIF hydroxylase) [EC:1.14.11.30]
chr10	23401544	23455464	+	M.coruscus_chr10_0559	K20478	GOLGB1	golgin subfamily B member 1
chr10	24323816	24347160	+	M.coruscus_chr10_0581	K12873	BUD31	bud site selection protein 31
chr10	24380146	24385152	-	M.coruscus_chr10_0583	K08168	tetB	MFS transporter, DHA2 family, metal-tetracycline-proton antiporter"
chr10	24389848	24395509	+	M.coruscus_chr10_0584	K11416	SIRT6	mono-ADP-ribosyltransferase sirtuin 6 [EC:2.4.2.31]
chr10	25903254	25926898	-	M.coruscus_chr10_0617	K01507	ppa	inorganic pyrophosphatase [EC:3.6.1.1]
chr10	26744815	26778218	-	M.coruscus_chr10_0644	K11308	MYST1	histone acetyltransferase MYST1 [EC:2.3.1.48]
chr10	26778331	26807045	+	M.coruscus_chr10_0645	K11092	SNRPA1	U2 small nuclear ribonucleoprotein A
chr10	26848089	26869625	+	M.coruscus_chr10_0647	K13238	ECI1	Delta3-Delta2-enoyl-CoA isomerase [EC:5.3.3.8]"
chr10	67446503	67456751	-	M.coruscus_chr10_1588	K02357	tsf	elongation factor Ts
chr10	82295324	82377528	-	M.coruscus_chr10_1864	K16744	B9D1	B9 domain-containing protein 1
chr10	82382214	82440592	+	M.coruscus_chr10_1865	K06694	PSMD10	26S proteasome non-ATPase regulatory subunit 10
chr10	82464131	82491307	-	M.coruscus_chr10_1867	K05294	PGAP1	glycosylphosphatidylinositol deacylase [EC:3.-.-.-]
chr10	94625486	94646024	-	M.coruscus_chr10_2137	K06065	NCOR2	nuclear receptor co-repressor 2
chr10	94811900	94846662	+	M.coruscus_chr10_2142	K12385	NPC1	Niemann-Pick C1 protein
chr10	96054040	96054267	-	M.coruscus_chr10_2170	K08040	BHLHB8	class B basic helix-loop-helix protein 8
chr10	108249615	108274493	+	M.coruscus_chr10_2464	K04962	RYR2	ryanodine receptor 2
chr11	4224302	4228046	-	M.coruscus_chr11_0074	K10443	KLHL2_3	kelch-like protein 2/3
chr11	10924451	10925041	+	M.coruscus_chr11_0197	K11275	H1_5	histone H1/5
chr11	25545274	25757354	-	M.coruscus_chr11_0596	K11140	ANPEP	aminopeptidase N [EC:3.4.11.2]
chr11	53496658	53501727	-	M.coruscus_chr11_1400	K21871	MPHOSPH8	M-phase phosphoprotein 8
chr11	53502438	53533123	-	M.coruscus_chr11_1401	K02366	EXT1	glucuronyl/N-acetylglucosaminyl transferase EXT1 [EC:2.4.1.224 2.4.1.225]
chr11	53541020	53561303	+	M.coruscus_chr11_1402	K08574	CAPN5	calpain-5 [EC:3.4.22.-]
chr11	69030898	69032083	-	M.coruscus_chr11_1815	K20032	ZDHHC13_17	palmitoyltransferase ZDHHC13/17 [EC:2.3.1.225]
chr11	69092392	69102964	-	M.coruscus_chr11_1818	K04819	HTR3	5-hydroxytryptamine receptor 3
chr11	85314620	85497427	-	M.coruscus_chr11_2225	K02599	NOTCH1	Notch 1
chr11	85499077	85502302	+	M.coruscus_chr11_2226	K18085	MTMR10_11_12	myotubularin-related protein 10/11/12
chr11	85572666	85588160	-	M.coruscus_chr11_2229	K18166	FOXRED1	FAD-dependent oxidoreductase domain-containing protein 1
chr11	107235781	107236236	-	M.coruscus_chr11_2687	K08871	BRD2	bromodomain-containing protein 2
chr12	2854528	2868460	-	M.coruscus_chr12_0048	K18009	budC	meso-butanediol dehydrogenase / (S,S)-butanediol dehydrogenase / diacetyl reductase [EC:1.1.
chr12	20555178	20642765	-	M.coruscus_chr12_0468	K14616	CUBN	cubilin
chr12	20664343	20683942	-	M.coruscus_chr12_0470	K19289	PMP22	peripheral myelin protein 22
chr12	20739972	20746660	-	M.coruscus_chr12_0472	K00548	metH	5-methyltetrahydrofolate--homocysteine methyltransferase [EC:2.1.1.13]
chr12	22695986	22718225	-	M.coruscus_chr12_0519	K04447	JAK2	Janus kinase 2 [EC:2.7.10.2]
chr12	24230403	24247312	-	M.coruscus_chr12_0560	K15297	RIMS2	regulating synaptic membrane exocytosis protein 2
chr12	24314050	24353993	-	M.coruscus_chr12_0563	K11967	ANKIB1	ankyrin repeat and IBR domain-containing protein 1 [EC:2.3.2.31]
chr12	24463117	24504847	-	M.coruscus_chr12_0566	K01518	NUDT2	bis(5'-nucleosidyl)-tetraphosphatase [EC:3.6.1.17]
chr12	26812698	26819279	+	M.coruscus_chr12_0617	K10669	TRPT1	2'-phosphotransferase [EC:2.7.1.160]
chr12	26827551	26828255	+	M.coruscus_chr12_0618	K03424	tatD	TatD DNase family protein [EC:3.1.21.-]
chr12	34998719	35020732	+	M.coruscus_chr12_0773	K04466	MAP3K14	mitogen-activated protein kinase kinase kinase 14 [EC:2.7.11.25]
chr12	35663935	35877650	+	M.coruscus_chr12_0788	K12488	ASAP	Arf-GAP with SH3 domain, ANK repeat and PH domain-containing protein"
chr12	36721166	36751463	-	M.coruscus_chr12_0803	K06839	SLIT2	slit 2
chr12	41013611	41021006	+	M.coruscus_chr12_0893	K12843	PRPF3	U4/U6 small nuclear ribonucleoprotein PRP3
chr12	44773327	44820010	+	M.coruscus_chr12_0976	K05053	NMUR2	neuromedin U receptor 2
chr12	47032223	47050163	+	M.coruscus_chr12_1036	K00088	IMPDH	IMP dehydrogenase [EC:1.1.1.205]
chr12	65328471	65347260	-	M.coruscus_chr12_1465	K11793	CRBN	cereblon
chr12	65350673	65372550	+	M.coruscus_chr12_1466	K14648	ENDOU	poly(U)-specific endoribonuclease [EC:3.1.-.-]
chr12	67930043	67983792	+	M.coruscus_chr12_1522	K15288	SLC35F3_4	solute carrier family 35, member F3/4"
chr12	67997302	68007944	-	M.coruscus_chr12_1523	K03942	NDUFV1	NADH dehydrogenase (ubiquinone) flavoprotein 1 [EC:1.6.5.3 1.6.99.3]"
chr12	69786782	69800455	+	M.coruscus_chr12_1566	K09183	GATA4	GATA-binding protein 4
chr12	88298300	88310722	+	M.coruscus_chr12_1987	K12132	prkC	eukaryotic-like serine/threonine-protein kinase [EC:2.7.11.1]
chr12	91588712	91593924	-	M.coruscus_chr12_2054	K20473	NBAS	neuroblastoma-amplified sequence
chr13	1794838	1840774	+	M.coruscus_chr13_0033	K04399	CASP9	caspase 9 [EC:3.4.22.62]
chr13	1846998	1851927	-	M.coruscus_chr13_0034	K01273	DPEP	membrane dipeptidase [EC:3.4.13.19]
chr13	1895152	1899678	+	M.coruscus_chr13_0036	K00505	TYR	tyrosinase [EC:1.14.18.1]
chr13	1903009	1931288	-	M.coruscus_chr13_0037	K12301	SLC17A5	MFS transporter, ACS family, solute carrier family 17 (sodium-dependent inorganic phosphate
chr13	1936268	1954374	-	M.coruscus_chr13_0038	K02311	DFFB	DNA fragmentation factor, 40 kD, beta subunit [EC:3.-.-.-]"
chr13	4380992	4409845	-	M.coruscus_chr13_0099	K13148	CPSF3L	integrator complex subunit 11 [EC:3.1.27.-]
chr13	28705755	28735772	+	M.coruscus_chr13_0682	K14685	SLC40A1	solute carrier family 40 (iron-regulated transporter), member 1"
chr13	34043933	34123813	-	M.coruscus_chr13_0790	K10137	ZMAT3	zinc finger, matrin type 3"
chr13	34102933	34133311	+	M.coruscus_chr13_0791	K00922	PIK3CA_B_D	phosphatidylinositol-4,5-bisphosphate 3-kinase catalytic subunit alpha/beta/delta [EC:2.7.1.
chr13	34138389	34146458	+	M.coruscus_chr13_0792	K04961	RYR1	ryanodine receptor 1
chr13	37538637	37544084	-	M.coruscus_chr13_0849	K16280	RGLG	E3 ubiquitin-protein ligase RGLG [EC:2.3.2.27]
chr13	37577333	37579039	-	M.coruscus_chr13_0850	K06824	NPNT	nephronectin
chr13	37712286	37768408	-	M.coruscus_chr13_0856	K03260	EIF4G	translation initiation factor 4G
chr13	41251644	41252111	+	M.coruscus_chr13_0910	K02237	comEA	competence protein ComEA"
chr13	41590518	41614055	+	M.coruscus_chr13_0919	K04624	TAS1R1	taste receptor type 1 member 1
chr13	43363076	43561679	-	M.coruscus_chr13_0960	K10478	BTBD3_6	BTB/POZ domain-containing protein 3/6
chr13	43647979	43677097	-	M.coruscus_chr13_0965	K22594	POGZ	pogo transposable element with ZNF domain
chr13	48700737	48701835	-	M.coruscus_chr13_1063	K06817	PODXL	podocalyxin-like
chr13	52904384	53015243	-	M.coruscus_chr13_1161	K05094	FGFR3	fibroblast growth factor receptor 3 [EC:2.7.10.1]
chr13	53229052	53337956	+	M.coruscus_chr13_1167	K06052	JAG1	jagged-1
chr13	54019502	54067762	+	M.coruscus_chr13_1186	K14391	SLC5A11	solute carrier family 5 (sodium/myo-inositol cotransporter), member 11"
chr13	54072481	54103437	-	M.coruscus_chr13_1187	K04657	CHRD	chordin
chr13	61736431	61829278	+	M.coruscus_chr13_1375	K04980	TRPM5	transient receptor potential cation channel subfamily M member 5
chr13	63236468	63241397	+	M.coruscus_chr13_1397	K13960	UBE2T	ubiquitin-conjugating enzyme E2 T [EC:2.3.2.23]
chr13	63264415	63282914	+	M.coruscus_chr13_1400	K12026	TRIM56	tripartite motif-containing protein 56 [EC:2.3.2.27]
chr13	68752495	68759822	-	M.coruscus_chr13_1524	K07418	CYP2J	cytochrome P450 family 2 subfamily J [EC:1.14.14.1]
chr13	81014220	81048370	+	M.coruscus_chr13_1862	K18595	EML1_2	echinoderm microtubule-associated protein-like 1/2
chr13	81055859	81065749	+	M.coruscus_chr13_1863	K19867	PDLIM5_6_7	LIM domain-binding protein 3
chr13	81129815	81160950	-	M.coruscus_chr13_1865	K10268	FBXL2_20	F-box and leucine-rich repeat protein 2/20
chr14	11955747	11981756	+	M.coruscus_chr14_0278	K22544	SAMHD1	deoxynucleoside triphosphate triphosphohydrolase SAMHD1 [EC:3.1.5.-]
chr14	11990818	11999028	+	M.coruscus_chr14_0279	K06252	TN	tenascin
chr14	23907706	24004404	-	M.coruscus_chr14_0495	K19788	OLA1	obg-like ATPase 1
chr14	23950292	24030837	+	M.coruscus_chr14_0496	K22641	TTYH	protein tweety
chr14	34633794	34710052	+	M.coruscus_chr14_0695	K07375	TUBB	tubulin beta
chr14	39339217	39339975	+	M.coruscus_chr14_0802	K04257	OLFR	olfactory receptor
