# Supplementary material for: Genetic Diversity, Population Structure, and Environmental Adaptation Signatures of Chinese Coastal Hard-Shell Mussel Mytilus coruscus Revealed by Whole-Genome Sequencing
Source: Int J Mol Sci. 2023 Sep 4;24(17):13641. doi: 10.3390/ijms241713641 (PMC10488143; doi:10.3390/ijms241713641)
Supplement: Supplementary file 1 [file ijms-24-13641-s001.zip › Table S6-S7.xlsx]

## Sheet: Table S6
Table S6 GO analysis of genes selecting candidate regions between the Central (Zhoushan and Xiangshan) and southern (Zhangzhou) groups
	ONTOLOGY	ID	Description	GeneRatio	BgRatio	pvalue	p.adjust	qvalue	geneID	Count
GO:0045177	CC	GO:0045177	apical part of cell	24/384	435/19549	6e-06	0.00287458	0.00251419	NOTCH1/KCNA1/DSTYK/EXOC1/SNX10/SLC23A1/PSEN1/SPTBN5/CDC42/DLG1/KCNK1/SLC9A3/SLC6A6/CRB1/ABCC4/GPR143/SLC22A4/SLC6A9/CTSL/SHANK2/CUBN/BYSL/DPEP1/LRP1	24
GO:0097060	CC	GO:0097060	synaptic membrane	21/384	384/19549	2.61e-05	0.00625882	0.00547415	OTOF/KCNA1/ITGB3/PSEN1/DLG1/KCNK1/GLRA2/GLRA3/ANK1/SLC6A6/GABBR1/CHRNA10/SLC6A9/ZDHHC17/SHANK2/AKAP9/ITGB1/RIMS2/GHSR/CHRNA1/CHRNA6	21
GO:0004842	MF	GO:0004842	ubiquitin-protein transferase activity	24/382	433/18367	1.41e-05	0.010126	0.00858964	UHRF1/UBE2D4/RNF213/TRIM39/TRIM3/CDC42/TRIM59/RNF103/CUL4B/HERC2/G2E3/UBE2L3/CHFR/KLHL9/HERC1/XIAP/FBXO11/BIRC7/PML/ANKIB1/RFWD3/TRIM71/UBE2T/TRIM56	24
GO:0035088	BP	GO:0035088	establishment or maintenance of apical/basal cell polarity	8/379	49/18722	5.72e-06	0.0114209	0.00998021	TCF15/CDC42/RHOA/DLG1/ANK1/CRB1/LAMA1/FOXJ1	8
GO:0061245	BP	GO:0061245	establishment or maintenance of bipolar cell polarity	8/379	49/18722	5.72e-06	0.0114209	0.00998021	TCF15/CDC42/RHOA/DLG1/ANK1/CRB1/LAMA1/FOXJ1	8
GO:0061339	BP	GO:0061339	establishment or maintenance of monopolar cell polarity	6/379	25/18722	8.46e-06	0.0114209	0.00998021	CARMIL2/TCF15/CDC42/RHOA/LAMA1/FOXJ1	6
GO:0019787	MF	GO:0019787	ubiquitin-like protein transferase activity	24/382	458/18367	3.51e-05	0.0125621	0.0106562	UHRF1/UBE2D4/RNF213/TRIM39/TRIM3/CDC42/TRIM59/RNF103/CUL4B/HERC2/G2E3/UBE2L3/CHFR/KLHL9/HERC1/XIAP/FBXO11/BIRC7/PML/ANKIB1/RFWD3/TRIM71/UBE2T/TRIM56	24
GO:0140098	MF	GO:0140098	catalytic activity, acting on RNA	21/382	386/18367	6.35e-05	0.0142988	0.0121294	POP1/TGS1/DIS3/UPF1/WARS2/CMTR1/TRMT5/POLR3F/POLR2A/SAMHD1/TRMT10C/DDX41/CNOT6L/SND1/POLR3B/METTL3/DDX58/PIF1/EXOSC9/INTS11/POLRMT	21
GO:0045295	MF	GO:0045295	gamma-catenin binding	4/382	12/18367	7.99e-05	0.0142988	0.0121294	PTPRK/CTNNA1/PTPRJ/PTPRT	4
GO:0016324	CC	GO:0016324	apical plasma membrane	19/384	367/19549	0.000129467	0.0206715	0.0180799	NOTCH1/KCNA1/DSTYK/EXOC1/SLC23A1/PSEN1/DLG1/KCNK1/SLC9A3/SLC6A6/CRB1/ABCC4/GPR143/SLC22A4/SLC6A9/CTSL/SHANK2/CUBN/DPEP1	19
GO:0030027	CC	GO:0030027	lamellipodium	13/384	202/19549	0.000188857	0.0226156	0.0197803	PTPRM/FGD5/CARMIL2/APBB1IP/ITGB3/RHOA/FER/CTNNA1/ARAP3/ITGB1/SWAP70/KLHL2/PIK3CA	13
GO:0031252	CC	GO:0031252	cell leading edge	20/384	422/19549	0.000279754	0.0268004	0.0234404	PTPRM/FGD5/CARMIL2/PTPRK/APBB1IP/ITGB3/CDC42/RHOA/FER/ANK1/MYH9/CTNNA1/PTPRJ/ARAP3/TACR3/ITGB1/DDX58/SWAP70/KLHL2/PIK3CA	20
GO:0045197	BP	GO:0045197	establishment or maintenance of epithelial cell apical/basal polarity	7/379	44/18722	2.65e-05	0.0268252	0.0234414	TCF15/CDC42/RHOA/DLG1/ANK1/CRB1/LAMA1	7
GO:0004175	MF	GO:0004175	endopeptidase activity	21/382	430/18367	0.000282381	0.0356003	0.030199	PSMB3/PSEN1/TASP1/CAPN15/CTRB1/TMPRSS5/BACE1/USP36/CELA2B/PLG/MMP14/EEF1AKMT4-ECE2/MEP1B/ADAMTS16/CTSL/UQCRC2/SENP1/CORIN/ASTL/CASP9/CASP2	21
GO:0005231	MF	GO:0005231	excitatory extracellular ligand-gated ion channel activity	5/382	29/18367	0.000298326	0.0356003	0.030199	GLRA2/GLRA3/CHRNA10/CHRNA1/CHRNA6	5
GO:0003012	BP	GO:0003012	muscle system process	23/379	452/18722	5.31e-05	0.0379854	0.0331939	NOTCH1/NUP155/KCNA1/TTN/PIN1/CALCRL/RHOA/DLG1/ROCK2/TRPM4/ASPH/PARP2/AKAP9/TACR3/CHUK/GHSR/NMUR2/GATA4/CHRNA1/PIK3CA/RYR1/NPNT/PDLIM5	23
GO:0032970	BP	GO:0032970	regulation of actin filament-based process	21/379	396/18722	6.25e-05	0.0379854	0.0331939	PFN3/ARAP1/CELSR1/CARMIL2/SPTBN5/CDC42/RHOQ/RHOA/FER/DLG1/ROCK2/EPHA5/TRPM4/TRPM2/MYH9/AKAP9/SWAP70/SLIT2/GATA4/PIK3CA/LRP1	21
GO:0035089	BP	GO:0035089	establishment of apical/basal cell polarity	5/379	22/18722	6.56e-05	0.0379854	0.0331939	TCF15/CDC42/RHOA/LAMA1/FOXJ1	5
GO:0006936	BP	GO:0006936	muscle contraction	19/379	347/18722	9.15e-05	0.0443838	0.0387851	NUP155/KCNA1/TTN/CALCRL/RHOA/DLG1/ROCK2/TRPM4/ASPH/AKAP9/TACR3/CHUK/GHSR/NMUR2/GATA4/CHRNA1/PIK3CA/RYR1/NPNT	19
GO:0061162	BP	GO:0061162	establishment of monopolar cell polarity	5/379	24/18722	0.00010247	0.0443838	0.0387851	TCF15/CDC42/RHOA/LAMA1/FOXJ1	5
GO:0060562	BP	GO:0060562	epithelial tube morphogenesis	18/379	325/18722	0.000120917	0.0443838	0.0387851	NOTCH1/CELSR1/SOX17/RET/PSEN1/RHOA/DLG1/TNC/MMP14/ADAMTS16/LAMA1/PML/BRD2/SLIT2/GATA4/TRIM71/NPNT/HES1	18
GO:0007163	BP	GO:0007163	establishment or maintenance of cell polarity	14/379	218/18722	0.000150364	0.0443838	0.0387851	CARMIL2/TCF15/CDC42/RHOA/DLG1/ANK1/ROCK2/CRB1/MYH9/CTNNA1/LAMA1/ITGB1/FOXJ1/HES1	14
GO:0070997	BP	GO:0070997	neuron death	19/379	361/18722	0.000153086	0.0443838	0.0387851	DHCR24/TBK1/ADARB1/PIN1/PSEN1/CDC42/RHOA/NQO1/EGLN2/BACE1/TRPM2/PARP2/XIAP/JAK2/CASP9/PIK3CA/EIF4G1/CASP2/LRP1	19
GO:0032481	BP	GO:0032481	positive regulation of type I interferon production	7/379	58/18722	0.000163011	0.0443838	0.0387851	TBK1/POLR3F/CGAS/POLR3B/DDX58/CHUK/TRIM56	7
GO:0043525	BP	GO:0043525	positive regulation of neuron apoptotic process	7/379	58/18722	0.000163011	0.0443838	0.0387851	PIN1/CDC42/RHOA/NQO1/BACE1/CASP9/CASP2	7
GO:0031589	BP	GO:0031589	cell-substrate adhesion	19/379	363/18722	0.000164344	0.0443838	0.0387851	NOTCH1/FUT1/PTPRK/ITGB3/CDC42/RHOA/FER/MUC4/BCAM/ROCK2/DOCK1/PLG/MMP14/PTPRJ/NID2/ITGB1/JAK2/NPNT/LRP1	19
GO:0015026	MF	GO:0015026	coreceptor activity	6/382	48/18367	0.000456611	0.0467048	0.0396187	ROR1/ITGB3/RECK/ITGB1/LRP6/LRP1	6
GO:0090257	BP	GO:0090257	regulation of muscle system process	15/379	252/18722	0.000203372	0.0486812	0.0425405	NOTCH1/KCNA1/PIN1/CALCRL/RHOA/DLG1/ROCK2/TRPM4/PARP2/AKAP9/TACR3/GHSR/NMUR2/GATA4/NPNT	15
GO:1901361	BP	GO:1901361	organic cyclic compound catabolic process	23/379	495/18722	0.00020429	0.0486812	0.0425405	POP1/DIS3/REXO4/CYP24A1/UPF1/CYP27A1/RNASEH2C/MAOA/ROCK2/CYP1A1/SAMHD1/XDH/SULT1E1/ZCCHC8/ACAT1/CNOT6L/SND1/TNRC6B/METTL3/EXOSC9/DFFB/TRIM71/IL4I1	23

## Sheet: Table S7
Table S7 GO analysis of genes selecting candidate regions between the Northern (Dalian and Qingdao) and southern (Zhangzhou) groups
	ONTOLOGY	ID	Description	GeneRatio	BgRatio	pvalue	p.adjust	qvalue	geneID	Count
GO:0032757	BP	GO:0032757	positive regulation of interleukin-8 production	7/228	62/18722	1.01e-05	0.0321233	0.0295249	HSPA1A/TLR2/ADIPOQ/TLR1/FCN1/TLR4/TLR3	7
GO:0005201	MF	GO:0005201	extracellular matrix structural constituent	10/233	172/18367	7.1e-05	0.0378898	0.033386	COL6A1/ADIPOQ/HMCN2/COL12A1/TECTA/HSPG2/LTBP2/COL7A1/ASPN/TNC	10
GO:0032677	BP	GO:0032677	regulation of interleukin-8 production	8/228	102/18722	3.51e-05	0.0399943	0.0367592	HSPA1A/TLR2/ADIPOQ/TLR1/FCN1/IL17F/TLR4/TLR3	8
GO:0032637	BP	GO:0032637	interleukin-8 production	8/228	103/18722	3.77e-05	0.0399943	0.0367592	HSPA1A/TLR2/ADIPOQ/TLR1/FCN1/IL17F/TLR4/TLR3	8
GO:0032204	BP	GO:0032204	regulation of telomere maintenance	7/228	80/18722	5.41e-05	0.0430953	0.0396094	PIF1/ERCC4/PNKP/ATR/SMG5/PML/SIRT6	7
GO:0061318	BP	GO:0061318	renal filtration cell differentiation	4/228	20/18722	8.9e-05	0.0458692	0.0421589	ADIPOQ/EXT1/PODXL/JAG1	4
GO:0072112	BP	GO:0072112	glomerular visceral epithelial cell differentiation	4/228	20/18722	8.9e-05	0.0458692	0.0421589	ADIPOQ/EXT1/PODXL/JAG1	4
GO:0072311	BP	GO:0072311	glomerular epithelial cell differentiation	4/228	21/18722	0.000108951	0.0458692	0.0421589	ADIPOQ/EXT1/PODXL/JAG1	4
GO:0032200	BP	GO:0032200	telomere organization	9/228	159/18722	0.000147268	0.0458692	0.0421589	PIF1/ERCC4/PNKP/H4-16/ATR/SMG5/DCLRE1A/PML/SIRT6	9
GO:0072010	BP	GO:0072010	glomerular epithelium development	4/228	24/18722	0.000187969	0.0458692	0.0421589	ADIPOQ/EXT1/PODXL/JAG1	4
GO:0062208	BP	GO:0062208	positive regulation of pattern recognition receptor signaling pathway	5/228	44/18722	0.00018906	0.0458692	0.0421589	HSPA1A/TLR2/TLR1/TLR4/TLR3	5
GO:0032642	BP	GO:0032642	regulation of chemokine production	7/228	98/18722	0.000195908	0.0458692	0.0421589	IL17RA/TLR2/ADIPOQ/IL17F/TLR4/TLR3/SUZ12	7
GO:0000723	BP	GO:0000723	telomere maintenance	8/228	131/18722	0.000204881	0.0458692	0.0421589	PIF1/ERCC4/PNKP/ATR/SMG5/DCLRE1A/PML/SIRT6	8
GO:0032602	BP	GO:0032602	chemokine production	7/228	99/18722	0.000208662	0.0458692	0.0421589	IL17RA/TLR2/ADIPOQ/IL17F/TLR4/TLR3/SUZ12	7
GO:0032722	BP	GO:0032722	positive regulation of chemokine production	6/228	71/18722	0.000226052	0.0458692	0.0421589	IL17RA/TLR2/ADIPOQ/IL17F/TLR4/TLR3	6
GO:0035850	BP	GO:0035850	epithelial cell differentiation involved in kidney development	5/228	47/18722	0.000259244	0.0458692	0.0421589	ADIPOQ/NOTCH1/EXT1/PODXL/JAG1	5
GO:0006302	BP	GO:0006302	double-strand break repair	11/228	251/18722	0.000266629	0.0458692	0.0421589	BABAM1/ERCC4/PNKP/APTX/RNF8/NIPBL/DCLRE1A/REV3L/PML/SIRT6/SAMHD1	11
GO:0097396	BP	GO:0097396	response to interleukin-17	3/228	11/18722	0.000273631	0.0458692	0.0421589	IL17RA/NOTCH1/IL17F	3
GO:0097398	BP	GO:0097398	cellular response to interleukin-17	3/228	11/18722	0.000273631	0.0458692	0.0421589	IL17RA/NOTCH1/IL17F	3
GO:0097400	BP	GO:0097400	interleukin-17-mediated signaling pathway	3/228	11/18722	0.000273631	0.0458692	0.0421589	IL17RA/NOTCH1/IL17F	3
GO:0032607	BP	GO:0032607	interferon-alpha production	4/228	28/18722	0.000348627	0.047983	0.0441017	TBK1/TLR4/NLRC3/TLR3	4
GO:0032647	BP	GO:0032647	regulation of interferon-alpha production	4/228	28/18722	0.000348627	0.047983	0.0441017	TBK1/TLR4/NLRC3/TLR3	4
GO:0007492	BP	GO:0007492	endoderm development	6/228	77/18722	0.000352234	0.047983	0.0441017	COL6A1/COL12A1/NOTCH1/ONECUT1/COL7A1/EXT1	6
GO:0032490	BP	GO:0032490	detection of molecule of bacterial origin	3/228	12/18722	0.000361568	0.047983	0.0441017	TLR2/TLR1/TLR4	3
GO:0072015	BP	GO:0072015	glomerular visceral epithelial cell development	3/228	12/18722	0.000361568	0.047983	0.0441017	ADIPOQ/PODXL/JAG1	3
